# Supplementary material for: Computing by modulating spontaneous cortical activity patterns as a mechanism of active visual processing
Source: Nat Commun. 2019 Oct 29;10:4915. doi: 10.1038/s41467-019-12918-8 (PMC6820766; doi:10.1038/s41467-019-12918-8)
Supplement: Supplementary file 7 — Source Data [file 41467_2019_12918_MOESM7_ESM.xlsx]

## Sheet: Figure 1
Panel c			Panel d			Panel f
size	probability density		duration	probability density		Time window (ms)	Fano factor of spontaneous activity	Fano factor of evoked activity
1	0.36506		1	0.53786		50	1.4054	0.9909
2	0.15627		2	0.2063		100	1.8382	1.0651
3	0.091257		3	0.091227		150	2.0758	1.0768
4	0.058057		4	0.047468		200	2.221	1.1094
5	0.041462		5	0.028221		250	2.2634	1.1315
6	0.030273		6	0.016686		300	2.3161	1.1537
7	0.022997		7	0.010996		350	2.3995	1.1237
8	0.017398		8	0.0081197		400	2.4419	1.1459
9	0.013069		9	0.0058128		450	2.5047	1.1471
10	0.010691		10	0.0054673		500	2.5574	1.1589
11	0.0096745		11	0.00376		550	2.569	1.16
12	0.0082924		12	0.0033129		600	2.6215	1.1927
13	0.0068392		13	0.0023577
14	0.0066055		14	0.0020325
15	0.0053352		15	0.00188
16	0.0048779		16	0.0017479
17	0.0041056		17	0.0015955
18	0.0040954		18	0.0010772
19	0.0035162		19	0.0012195
20	0.0032316		20	0.0010467
21	0.0031706		21	0.0010061
22	0.0029064		22	0.00091461
23	0.002693		23	0.00087396
24	0.0022764		24	0.00059958
25	0.0023577		25	0.00057925
26	0.0020833		26	0.00076217
27	0.0018292		27	0.00059958
28	0.0015447		28	0.0005386
29	0.001626		29	0.00057925
30	0.0018597		30	0.00059958
31	0.0015447		31	0.00067071
32	0.0016463		32	0.00050811
33	0.0014939		33	0.00043698
34	0.0013008		34	0.00054876
35	0.0012804		35	0.00051828
36	0.0011585		36	0.0004573
37	0.001067		37	0.00042682
38	0.0011382		38	0.00029471
39	0.00088412		39	0.00032519
40	0.0011382		40	0.00031503
41	0.00091461		41	0.000376
42	0.00093493		42	0.00034552
43	0.00098574		43	0.000376
44	0.00095526		44	0.00039633
45	0.0007825		45	0.00027438
46	0.0007012		46	0.00027438
47	0.00074185		47	0.00028454
48	0.00091461		48	0.00025406
49	0.00086379		49	0.00028454
50	0.00068087		50	0.00019308
51	0.0007012		51	0.00025406
11	0.00069104		52	0.00017276
53	0.00060974		53	0.00013211
54	0.00059958		54	0.00021341
55	0.00049795		55	0.00023373
56	0.00069104		56	0.00014227
57	0.00064022		57	0.00013211
58	0.00052844		58	0.00017276
59	0.00059958		59	0.0001626
60	0.0004573		60	0.00019308
61	0.00058941		61	0.00013211
62	0.0005386		62	0.00018292
63	0.00052844		63	0.00020325
64	0.00038617		64	0.00017276
65	0.0005386		65	8.1298e-05
66	0.00059958		66	0.00015243
67	0.00060974		67	0.00011179
68	0.00049795		68	0.00010162
69	0.0005386		69	0.00011179
70	0.00065039		70	0.00013211
71	0.00054876		71	0.00010162
72	0.00032519		72	6.0974e-05
73	0.00051828		73	7.1136e-05
74	0.00056909		74	4.0649e-05
75	0.00054876		75	0.00011179
76	0.00049795		76	0.00013211
77	0.0004573		77	0.00013211
78	0.00048779		78	0.00011179
79	0.00041665		79	7.1136e-05
80	0.00065039		80	9.1461e-05
81	0.00048779		81	0.00012195
82	0.00019308		82	0.00010162
83	0.00047763		83	8.1298e-05
84	0.00033536		84	4.0649e-05
85	0.00035568		85	9.1461e-05
86	0.000376		86	4.0649e-05
87	0.00041665		87	0.00010162
88	0.00043698		88	4.0649e-05
89	0.00035568		89	9.1461e-05
90	0.00038617		90	5.0811e-05
91	0.00049795		91	7.1136e-05
92	0.00046747		92	7.1136e-05
93	0.00042682		93	6.0974e-05
94	0.00036584		94	4.0649e-05
95	0.00038617		95	7.1136e-05
96	0.00036584		96	5.0811e-05
97	0.00040649		97	6.0974e-05
98	0.00048779		98	1.0162e-05
99	0.00029471		99	3.0487e-05
100	0.00039633		100	7.1136e-05
101	0.00031503		101	5.0811e-05
102	0.00031503		102	6.0974e-05
103	0.00033536		103	7.1136e-05
104	0.00029471		104	4.0649e-05
105	0.00030487		105	3.0487e-05
106	0.00022357		106	3.0487e-05
107	0.00033536		107	5.0811e-05
108	0.00041665		108	1.0162e-05
109	0.00036584		109	5.0811e-05
110	0.00032519		110	5.0811e-05
111	0.00034552		111	3.0487e-05
112	0.00026422		112	4.0649e-05
113	0.00029471		113	2.0325e-05
114	0.0002439		114	2.0325e-05
115	0.00027438		115	2.0325e-05
116	0.00033536		116	2.0325e-05
117	0.0002439		117	5.0811e-05
118	0.00028454		118	4.0649e-05
119	0.00038617		119	3.0487e-05
120	0.00028454		120	5.0811e-05
121	0.00030487		122	7.1136e-05
122	0.00019308		123	2.0325e-05
123	0.00027438		124	1.0162e-05
124	0.00019308		126	2.0325e-05
125	0.00023373		127	3.0487e-05
126	0.00028454		128	2.0325e-05
127	0.00021341		130	1.0162e-05
128	0.00026422		131	2.0325e-05
129	0.00031503		132	5.0811e-05
130	0.00040649		133	1.0162e-05
131	0.00031503		134	2.0325e-05
132	0.00026422		135	3.0487e-05
133	0.00023373		136	2.0325e-05
134	0.0002439		137	3.0487e-05
135	0.00025406		138	2.0325e-05
136	0.00033536		139	2.0325e-05
137	0.00025406		140	2.0325e-05
138	0.00028454		142	2.0325e-05
139	0.00019308		146	1.0162e-05
140	0.00032519		147	4.0649e-05
141	0.00020325		148	1.0162e-05
142	0.0002439		149	2.0325e-05
143	0.00021341		150	2.0325e-05
144	0.0002439		154	2.0325e-05
145	0.00029471		156	3.0487e-05
146	0.00020325		158	1.0162e-05
147	0.0002439		159	1.0162e-05
148	0.00028454		161	1.0162e-05
149	0.00028454		162	2.0325e-05
150	0.00025406		163	2.0325e-05
151	0.0001626		165	1.0162e-05
152	0.0001626		166	1.0162e-05
153	0.00022357		167	1.0162e-05
154	0.00025406		168	3.0487e-05
155	0.00020325		172	2.0325e-05
156	0.00023373		173	1.0162e-05
157	0.00021341		175	1.0162e-05
158	0.00026422		180	1.0162e-05
159	0.00025406		183	1.0162e-05
160	0.00015243		186	1.0162e-05
161	0.00023373		189	1.0162e-05
162	0.00018292		190	1.0162e-05
163	0.00025406		197	1.0162e-05
164	0.00030487		203	1.0162e-05
165	0.0001626		206	1.0162e-05
166	0.00023373		211	1.0162e-05
167	0.00020325		214	1.0162e-05
168	0.00027438		216	1.0162e-05
169	0.00028454		219	1.0162e-05
170	0.00027438		226	1.0162e-05
171	0.00022357		229	1.0162e-05
172	0.00022357		230	1.0162e-05
173	0.00021341		234	1.0162e-05
174	0.00012195		239	1.0162e-05
175	0.00019308		240	1.0162e-05
176	0.00019308		247	1.0162e-05
177	0.00019308		258	1.0162e-05
178	0.0001626		261	1.0162e-05
179	0.0001626		276	1.0162e-05
180	0.00020325		336	1.0162e-05
181	0.00012195
182	8.1298e-05
183	0.00023373
184	0.00022357
185	0.00025406
186	0.00025406
187	0.00023373
188	0.00025406
189	0.00033536
190	0.00025406
191	0.00019308
192	0.00017276
193	0.00017276
194	0.0002439
195	0.00021341
196	0.00023373
197	0.00019308
198	0.00019308
199	0.00021341
200	0.00032519
201	0.0001626
202	0.0002439
203	9.1461e-05
204	0.00023373
205	0.00020325
206	0.00027438
207	0.0002439
208	0.00018292
209	0.00021341
210	0.0001626
211	0.0001626
212	0.00019308
213	0.00019308
214	0.00013211
215	0.0002439
216	0.00019308
217	9.1461e-05
218	0.00023373
219	0.00011179
220	0.00021341
221	0.00018292
222	0.00020325
223	0.00023373
224	0.00023373
225	0.0001626
226	0.00020325
227	0.00014227
228	0.00020325
229	0.00018292
230	0.00014227
231	0.00019308
232	0.00020325
233	7.1136e-05
234	0.00018292
235	0.00019308
236	9.1461e-05
237	0.00010162
238	0.00020325
239	0.00011179
240	0.0001626
241	0.00019308
242	8.1298e-05
243	0.00014227
244	0.00013211
245	0.00020325
246	0.00015243
247	0.0001626
248	0.00023373
249	0.00012195
250	0.00011179
251	0.00017276
252	0.00011179
253	0.00015243
254	0.00019308
255	9.1461e-05
256	0.00010162
257	0.00018292
258	0.00015243
259	0.00012195
260	9.1461e-05
261	0.00011179
262	9.1461e-05
263	0.00010162
264	9.1461e-05
265	0.00012195
266	0.00011179
267	8.1298e-05
268	0.00013211
269	0.00010162
270	0.00010162
271	0.00012195
272	0.00011179
273	6.0974e-05
274	0.00011179
275	0.00011179
276	9.1461e-05
277	0.00010162
278	0.00014227
279	0.0001626
280	0.00010162
281	0.00015243
282	0.00013211
283	0.00012195
284	0.00011179
285	0.00011179
286	9.1461e-05
287	9.1461e-05
288	0.00010162
289	0.00010162
290	5.0811e-05
291	0.00012195
292	9.1461e-05
293	0.00013211
294	8.1298e-05
295	9.1461e-05
296	7.1136e-05
297	0.00012195
298	0.00011179
299	6.0974e-05
300	4.0649e-05
301	8.1298e-05
302	8.1298e-05
303	6.0974e-05
304	0.00013211
305	7.1136e-05
306	3.0487e-05
307	5.0811e-05
308	7.1136e-05
309	8.1298e-05
310	9.1461e-05
311	0.00011179
312	8.1298e-05
313	0.00012195
314	9.1461e-05
315	7.1136e-05
316	5.0811e-05
317	7.1136e-05
318	0.00011179
319	9.1461e-05
320	9.1461e-05
321	6.0974e-05
322	7.1136e-05
323	0.00017276
324	9.1461e-05
325	0.00012195
326	8.1298e-05
327	9.1461e-05
328	2.0325e-05
329	8.1298e-05
330	6.0974e-05
331	5.0811e-05
332	0.00013211
333	8.1298e-05
334	7.1136e-05
335	5.0811e-05
336	6.0974e-05
337	0.00011179
338	7.1136e-05
339	9.1461e-05
340	7.1136e-05
341	7.1136e-05
342	6.0974e-05
343	6.0974e-05
344	7.1136e-05
345	5.0811e-05
346	4.0649e-05
347	1.0162e-05
348	0.00011179
349	8.1298e-05
350	8.1298e-05
351	7.1136e-05
352	7.1136e-05
353	4.0649e-05
354	7.1136e-05
355	8.1298e-05
356	9.1461e-05
357	7.1136e-05
358	7.1136e-05
359	5.0811e-05
360	3.0487e-05
361	4.0649e-05
362	3.0487e-05
363	4.0649e-05
364	9.1461e-05
365	5.0811e-05
366	6.0974e-05
367	8.1298e-05
368	4.0649e-05
369	2.0325e-05
370	1.0162e-05
371	0.00010162
372	7.1136e-05
373	4.0649e-05
374	5.0811e-05
375	2.0325e-05
376	4.0649e-05
377	4.0649e-05
378	6.0974e-05
379	7.1136e-05
380	2.0325e-05
381	6.0974e-05
382	5.0811e-05
383	6.0974e-05
384	9.1461e-05
385	7.1136e-05
386	5.0811e-05
387	7.1136e-05
388	2.0325e-05
389	6.0974e-05
390	5.0811e-05
391	8.1298e-05
392	5.0811e-05
393	5.0811e-05
394	5.0811e-05
395	4.0649e-05
396	1.0162e-05
397	5.0811e-05
398	9.1461e-05
399	6.0974e-05
400	2.0325e-05
401	6.0974e-05
402	2.0325e-05
403	6.0974e-05
404	3.0487e-05
405	6.0974e-05
406	5.0811e-05
407	8.1298e-05
408	3.0487e-05
409	5.0811e-05
410	2.0325e-05
411	3.0487e-05
412	7.1136e-05
413	1.0162e-05
414	3.0487e-05
415	6.0974e-05
416	3.0487e-05
417	2.0325e-05
418	4.0649e-05
419	4.0649e-05
420	4.0649e-05
421	4.0649e-05
422	4.0649e-05
423	6.0974e-05
424	7.1136e-05
425	2.0325e-05
426	2.0325e-05
427	1.0162e-05
428	4.0649e-05
429	4.0649e-05
430	2.0325e-05
431	2.0325e-05
432	3.0487e-05
433	2.0325e-05
434	2.0325e-05
435	5.0811e-05
436	2.0325e-05
437	2.0325e-05
438	2.0325e-05
441	5.0811e-05
442	3.0487e-05
443	2.0325e-05
444	5.0811e-05
445	2.0325e-05
446	5.0811e-05
447	5.0811e-05
448	2.0325e-05
449	4.0649e-05
450	3.0487e-05
451	5.0811e-05
452	4.0649e-05
453	7.1136e-05
454	3.0487e-05
455	4.0649e-05
456	6.0974e-05
457	2.0325e-05
458	5.0811e-05
459	3.0487e-05
460	6.0974e-05
461	7.1136e-05
462	3.0487e-05
463	3.0487e-05
464	3.0487e-05
465	6.0974e-05
466	4.0649e-05
467	3.0487e-05
468	4.0649e-05
469	1.0162e-05
470	1.0162e-05
471	5.0811e-05
472	4.0649e-05
473	3.0487e-05
474	2.0325e-05
475	3.0487e-05
476	3.0487e-05
477	2.0325e-05
478	1.0162e-05
479	3.0487e-05
480	8.1298e-05
481	3.0487e-05
482	4.0649e-05
483	5.0811e-05
484	4.0649e-05
485	2.0325e-05
486	2.0325e-05
487	5.0811e-05
488	2.0325e-05
489	1.0162e-05
490	3.0487e-05
491	1.0162e-05
492	5.0811e-05
493	2.0325e-05
494	2.0325e-05
495	2.0325e-05
496	2.0325e-05
497	3.0487e-05
498	2.0325e-05
499	3.0487e-05
500	6.0974e-05
501	2.0325e-05
502	4.0649e-05
503	2.0325e-05
504	7.1136e-05
505	3.0487e-05
506	2.0325e-05
507	6.0974e-05
508	3.0487e-05
509	4.0649e-05
510	1.0162e-05
511	4.0649e-05
512	3.0487e-05
513	5.0811e-05
514	4.0649e-05
515	6.0974e-05
516	3.0487e-05
517	6.0974e-05
518	3.0487e-05
519	7.1136e-05
520	3.0487e-05
521	5.0811e-05
522	2.0325e-05
523	4.0649e-05
524	4.0649e-05
525	5.0811e-05
526	2.0325e-05
527	4.0649e-05
528	1.0162e-05
529	6.0974e-05
530	0.00010162
531	1.0162e-05
533	1.0162e-05
534	3.0487e-05
535	1.0162e-05
536	1.0162e-05
537	1.0162e-05
538	3.0487e-05
540	1.0162e-05
541	2.0325e-05
542	2.0325e-05
543	2.0325e-05
544	2.0325e-05
545	4.0649e-05
546	4.0649e-05
547	2.0325e-05
548	4.0649e-05
549	4.0649e-05
550	1.0162e-05
551	1.0162e-05
553	3.0487e-05
554	2.0325e-05
555	3.0487e-05
556	4.0649e-05
557	6.0974e-05
558	5.0811e-05
560	5.0811e-05
562	7.1136e-05
563	1.0162e-05
564	4.0649e-05
565	3.0487e-05
566	2.0325e-05
568	5.0811e-05
569	3.0487e-05
571	2.0325e-05
572	2.0325e-05
574	3.0487e-05
575	2.0325e-05
576	1.0162e-05
577	3.0487e-05
578	2.0325e-05
579	2.0325e-05
580	2.0325e-05
581	2.0325e-05
582	1.0162e-05
583	2.0325e-05
584	2.0325e-05
585	3.0487e-05
586	4.0649e-05
587	2.0325e-05
588	3.0487e-05
589	3.0487e-05
590	3.0487e-05
591	3.0487e-05
592	4.0649e-05
593	3.0487e-05
594	8.1298e-05
595	1.0162e-05
596	3.0487e-05
597	3.0487e-05
598	1.0162e-05
599	2.0325e-05
600	1.0162e-05
601	2.0325e-05
602	2.0325e-05
603	4.0649e-05
604	1.0162e-05
605	2.0325e-05
607	1.0162e-05
608	1.0162e-05
609	4.0649e-05
610	1.0162e-05
612	5.0811e-05
614	2.0325e-05
615	4.0649e-05
616	5.0811e-05
617	4.0649e-05
618	3.0487e-05
619	1.0162e-05
620	3.0487e-05
621	3.0487e-05
623	5.0811e-05
624	4.0649e-05
625	8.1298e-05
626	1.0162e-05
627	4.0649e-05
628	1.0162e-05
629	2.0325e-05
630	3.0487e-05
631	3.0487e-05
632	1.0162e-05
633	3.0487e-05
634	2.0325e-05
635	3.0487e-05
636	3.0487e-05
639	3.0487e-05
641	2.0325e-05
643	2.0325e-05
644	1.0162e-05
646	3.0487e-05
647	5.0811e-05
648	1.0162e-05
650	1.0162e-05
651	1.0162e-05
652	1.0162e-05
653	1.0162e-05
654	2.0325e-05
655	2.0325e-05
656	2.0325e-05
657	1.0162e-05
658	5.0811e-05
659	3.0487e-05
660	1.0162e-05
661	3.0487e-05
662	1.0162e-05
665	4.0649e-05
666	3.0487e-05
667	6.0974e-05
668	2.0325e-05
669	3.0487e-05
670	1.0162e-05
673	4.0649e-05
674	3.0487e-05
675	3.0487e-05
676	3.0487e-05
677	1.0162e-05
678	1.0162e-05
679	1.0162e-05
680	1.0162e-05
681	2.0325e-05
682	3.0487e-05
683	2.0325e-05
684	2.0325e-05
685	4.0649e-05
686	4.0649e-05
687	2.0325e-05
688	1.0162e-05
689	1.0162e-05
692	3.0487e-05
693	2.0325e-05
694	1.0162e-05
695	3.0487e-05
696	3.0487e-05
697	2.0325e-05
698	3.0487e-05
699	1.0162e-05
700	2.0325e-05
701	2.0325e-05
703	3.0487e-05
704	2.0325e-05
705	1.0162e-05
706	1.0162e-05
707	4.0649e-05
708	2.0325e-05
709	1.0162e-05
711	5.0811e-05
714	1.0162e-05
715	1.0162e-05
716	2.0325e-05
717	3.0487e-05
718	1.0162e-05
720	1.0162e-05
721	3.0487e-05
724	3.0487e-05
725	2.0325e-05
726	1.0162e-05
727	2.0325e-05
728	2.0325e-05
729	2.0325e-05
730	1.0162e-05
731	1.0162e-05
732	2.0325e-05
733	1.0162e-05
734	3.0487e-05
735	1.0162e-05
736	4.0649e-05
738	1.0162e-05
739	1.0162e-05
741	4.0649e-05
742	3.0487e-05
744	1.0162e-05
745	2.0325e-05
747	2.0325e-05
749	2.0325e-05
750	2.0325e-05
751	2.0325e-05
752	2.0325e-05
753	2.0325e-05
755	1.0162e-05
756	1.0162e-05
757	2.0325e-05
759	3.0487e-05
761	1.0162e-05
762	1.0162e-05
763	2.0325e-05
764	3.0487e-05
765	2.0325e-05
766	1.0162e-05
767	4.0649e-05
768	1.0162e-05
769	1.0162e-05
770	1.0162e-05
771	3.0487e-05
772	1.0162e-05
773	2.0325e-05
774	1.0162e-05
775	2.0325e-05
776	2.0325e-05
777	1.0162e-05
778	1.0162e-05
779	2.0325e-05
780	2.0325e-05
781	1.0162e-05
782	2.0325e-05
783	1.0162e-05
784	1.0162e-05
785	2.0325e-05
786	4.0649e-05
787	1.0162e-05
788	2.0325e-05
789	1.0162e-05
790	3.0487e-05
791	3.0487e-05
792	1.0162e-05
793	3.0487e-05
795	1.0162e-05
796	1.0162e-05
797	2.0325e-05
798	3.0487e-05
799	4.0649e-05
801	2.0325e-05
802	1.0162e-05
803	2.0325e-05
804	1.0162e-05
807	1.0162e-05
808	2.0325e-05
809	1.0162e-05
810	3.0487e-05
811	1.0162e-05
812	2.0325e-05
813	3.0487e-05
814	1.0162e-05
816	1.0162e-05
817	2.0325e-05
818	2.0325e-05
819	2.0325e-05
820	1.0162e-05
821	2.0325e-05
822	1.0162e-05
825	3.0487e-05
826	2.0325e-05
828	2.0325e-05
829	2.0325e-05
830	1.0162e-05
831	2.0325e-05
832	5.0811e-05
833	1.0162e-05
834	1.0162e-05
835	1.0162e-05
836	2.0325e-05
837	1.0162e-05
838	1.0162e-05
839	3.0487e-05
840	2.0325e-05
841	3.0487e-05
842	2.0325e-05
846	2.0325e-05
847	3.0487e-05
848	1.0162e-05
849	2.0325e-05
851	1.0162e-05
852	1.0162e-05
853	1.0162e-05
855	1.0162e-05
856	2.0325e-05
857	1.0162e-05
858	3.0487e-05
859	3.0487e-05
860	1.0162e-05
862	1.0162e-05
863	2.0325e-05
864	4.0649e-05
865	3.0487e-05
866	1.0162e-05
867	3.0487e-05
868	1.0162e-05
869	2.0325e-05
870	1.0162e-05
872	1.0162e-05
873	1.0162e-05
874	1.0162e-05
875	3.0487e-05
876	2.0325e-05
877	1.0162e-05
878	2.0325e-05
880	2.0325e-05
882	1.0162e-05
883	1.0162e-05
884	2.0325e-05
885	1.0162e-05
886	3.0487e-05
888	1.0162e-05
889	1.0162e-05
890	3.0487e-05
891	1.0162e-05
892	1.0162e-05
893	3.0487e-05
894	2.0325e-05
898	1.0162e-05
899	5.0811e-05
900	1.0162e-05
901	5.0811e-05
902	1.0162e-05
903	3.0487e-05
904	4.0649e-05
905	1.0162e-05
907	1.0162e-05
908	1.0162e-05
909	1.0162e-05
910	1.0162e-05
911	1.0162e-05
913	1.0162e-05
914	1.0162e-05
915	1.0162e-05
916	2.0325e-05
917	1.0162e-05
919	1.0162e-05
921	1.0162e-05
922	1.0162e-05
924	1.0162e-05
925	1.0162e-05
926	1.0162e-05
927	4.0649e-05
929	2.0325e-05
930	1.0162e-05
931	1.0162e-05
932	3.0487e-05
934	1.0162e-05
936	3.0487e-05
937	2.0325e-05
940	3.0487e-05
942	1.0162e-05
943	2.0325e-05
944	2.0325e-05
946	1.0162e-05
947	4.0649e-05
948	1.0162e-05
950	1.0162e-05
951	3.0487e-05
952	1.0162e-05
953	1.0162e-05
955	1.0162e-05
956	1.0162e-05
957	2.0325e-05
959	1.0162e-05
963	1.0162e-05
969	2.0325e-05
970	2.0325e-05
971	3.0487e-05
972	3.0487e-05
973	2.0325e-05
974	1.0162e-05
976	1.0162e-05
977	2.0325e-05
978	2.0325e-05
979	2.0325e-05
980	3.0487e-05
981	1.0162e-05
982	1.0162e-05
983	1.0162e-05
985	2.0325e-05
986	1.0162e-05
987	2.0325e-05
988	1.0162e-05
990	2.0325e-05
992	1.0162e-05
995	4.0649e-05
996	1.0162e-05
997	2.0325e-05
998	1.0162e-05
999	3.0487e-05
1001	1.0162e-05
1002	2.0325e-05
1003	4.0649e-05
1004	1.0162e-05
1006	1.0162e-05
1007	1.0162e-05
1009	1.0162e-05
1010	2.0325e-05
1012	1.0162e-05
1015	2.0325e-05
1016	1.0162e-05
1018	1.0162e-05
1021	1.0162e-05
1022	1.0162e-05
1023	3.0487e-05
1024	1.0162e-05
1026	2.0325e-05
1028	1.0162e-05
1030	1.0162e-05
1032	1.0162e-05
1033	1.0162e-05
1035	1.0162e-05
1038	2.0325e-05
1039	1.0162e-05
1041	3.0487e-05
1043	2.0325e-05
1044	2.0325e-05
1048	1.0162e-05
1049	1.0162e-05
1052	1.0162e-05
1053	1.0162e-05
1054	1.0162e-05
1055	1.0162e-05
1056	1.0162e-05
1057	2.0325e-05
1058	1.0162e-05
1060	2.0325e-05
1062	1.0162e-05
1063	3.0487e-05
1064	2.0325e-05
1065	1.0162e-05
1067	1.0162e-05
1069	2.0325e-05
1070	2.0325e-05
1071	2.0325e-05
1072	1.0162e-05
1073	1.0162e-05
1074	1.0162e-05
1076	1.0162e-05
1077	1.0162e-05
1078	1.0162e-05
1081	1.0162e-05
1083	2.0325e-05
1084	1.0162e-05
1086	1.0162e-05
1087	1.0162e-05
1088	1.0162e-05
1089	1.0162e-05
1091	1.0162e-05
1092	1.0162e-05
1094	1.0162e-05
1096	1.0162e-05
1101	1.0162e-05
1102	3.0487e-05
1103	2.0325e-05
1106	5.0811e-05
1108	1.0162e-05
1109	2.0325e-05
1111	3.0487e-05
1113	1.0162e-05
1114	1.0162e-05
1115	2.0325e-05
1117	1.0162e-05
1118	2.0325e-05
1121	3.0487e-05
1123	2.0325e-05
1124	3.0487e-05
1127	2.0325e-05
1130	1.0162e-05
1131	1.0162e-05
1135	2.0325e-05
1136	1.0162e-05
1138	1.0162e-05
1139	1.0162e-05
1141	2.0325e-05
1142	1.0162e-05
1144	1.0162e-05
1146	2.0325e-05
1148	2.0325e-05
1151	3.0487e-05
1152	2.0325e-05
1154	1.0162e-05
1155	1.0162e-05
1156	1.0162e-05
1159	1.0162e-05
1162	2.0325e-05
1164	1.0162e-05
1165	1.0162e-05
1168	1.0162e-05
1170	2.0325e-05
1176	1.0162e-05
1178	1.0162e-05
1180	1.0162e-05
1183	1.0162e-05
1185	1.0162e-05
1187	2.0325e-05
1192	1.0162e-05
1194	1.0162e-05
1196	1.0162e-05
1197	1.0162e-05
1200	1.0162e-05
1203	1.0162e-05
1205	1.0162e-05
1206	1.0162e-05
1211	1.0162e-05
1212	1.0162e-05
1216	3.0487e-05
1217	2.0325e-05
1219	2.0325e-05
1220	1.0162e-05
1221	1.0162e-05
1222	1.0162e-05
1223	1.0162e-05
1224	2.0325e-05
1225	1.0162e-05
1226	2.0325e-05
1227	1.0162e-05
1228	1.0162e-05
1230	1.0162e-05
1231	1.0162e-05
1232	1.0162e-05
1233	2.0325e-05
1236	1.0162e-05
1238	1.0162e-05
1239	1.0162e-05
1241	1.0162e-05
1244	2.0325e-05
1245	1.0162e-05
1249	1.0162e-05
1253	1.0162e-05
1255	1.0162e-05
1257	1.0162e-05
1260	1.0162e-05
1268	1.0162e-05
1269	1.0162e-05
1271	1.0162e-05
1275	2.0325e-05
1276	1.0162e-05
1278	2.0325e-05
1279	1.0162e-05
1280	1.0162e-05
1281	1.0162e-05
1283	1.0162e-05
1285	2.0325e-05
1290	3.0487e-05
1291	1.0162e-05
1292	1.0162e-05
1293	2.0325e-05
1294	2.0325e-05
1295	2.0325e-05
1297	1.0162e-05
1299	1.0162e-05
1300	2.0325e-05
1303	1.0162e-05
1304	1.0162e-05
1306	2.0325e-05
1307	1.0162e-05
1309	1.0162e-05
1311	1.0162e-05
1317	1.0162e-05
1318	1.0162e-05
1322	1.0162e-05
1323	4.0649e-05
1325	2.0325e-05
1326	1.0162e-05
1327	1.0162e-05
1331	3.0487e-05
1334	1.0162e-05
1335	1.0162e-05
1337	1.0162e-05
1341	1.0162e-05
1350	1.0162e-05
1352	1.0162e-05
1353	1.0162e-05
1355	1.0162e-05
1356	1.0162e-05
1357	1.0162e-05
1361	1.0162e-05
1365	1.0162e-05
1369	2.0325e-05
1370	2.0325e-05
1372	1.0162e-05
1373	1.0162e-05
1376	1.0162e-05
1377	2.0325e-05
1378	1.0162e-05
1379	2.0325e-05
1380	1.0162e-05
1381	2.0325e-05
1383	1.0162e-05
1386	2.0325e-05
1388	2.0325e-05
1389	1.0162e-05
1392	1.0162e-05
1399	1.0162e-05
1401	1.0162e-05
1409	2.0325e-05
1410	1.0162e-05
1411	1.0162e-05
1413	1.0162e-05
1415	3.0487e-05
1417	2.0325e-05
1420	1.0162e-05
1422	1.0162e-05
1426	1.0162e-05
1428	1.0162e-05
1431	3.0487e-05
1434	1.0162e-05
1447	1.0162e-05
1448	1.0162e-05
1449	1.0162e-05
1456	1.0162e-05
1461	2.0325e-05
1464	1.0162e-05
1466	1.0162e-05
1467	2.0325e-05
1472	1.0162e-05
1473	1.0162e-05
1479	1.0162e-05
1481	3.0487e-05
1482	2.0325e-05
1483	1.0162e-05
1486	1.0162e-05
1492	1.0162e-05
1494	2.0325e-05
1495	1.0162e-05
1496	1.0162e-05
1497	1.0162e-05
1498	1.0162e-05
1500	1.0162e-05
1501	1.0162e-05
1502	1.0162e-05
1504	1.0162e-05
1506	1.0162e-05
1508	2.0325e-05
1509	1.0162e-05
1510	1.0162e-05
1516	1.0162e-05
1519	1.0162e-05
1522	1.0162e-05
1529	1.0162e-05
1530	1.0162e-05
1531	1.0162e-05
1533	1.0162e-05
1536	1.0162e-05
1538	2.0325e-05
1540	1.0162e-05
1542	1.0162e-05
1543	2.0325e-05
1544	2.0325e-05
1546	1.0162e-05
1549	1.0162e-05
1552	1.0162e-05
1560	1.0162e-05
1563	1.0162e-05
1564	1.0162e-05
1566	3.0487e-05
1571	2.0325e-05
1572	1.0162e-05
1583	3.0487e-05
1586	2.0325e-05
1591	1.0162e-05
1593	1.0162e-05
1597	1.0162e-05
1598	1.0162e-05
1601	2.0325e-05
1603	2.0325e-05
1604	1.0162e-05
1605	1.0162e-05
1606	2.0325e-05
1609	2.0325e-05
1610	2.0325e-05
1611	1.0162e-05
1613	1.0162e-05
1614	1.0162e-05
1620	1.0162e-05
1624	1.0162e-05
1626	1.0162e-05
1627	1.0162e-05
1628	1.0162e-05
1632	1.0162e-05
1633	1.0162e-05
1637	1.0162e-05
1638	1.0162e-05
1641	1.0162e-05
1642	1.0162e-05
1649	1.0162e-05
1655	1.0162e-05
1658	1.0162e-05
1661	3.0487e-05
1662	1.0162e-05
1666	1.0162e-05
1667	1.0162e-05
1669	1.0162e-05
1671	1.0162e-05
1673	1.0162e-05
1676	2.0325e-05
1677	1.0162e-05
1681	2.0325e-05
1684	2.0325e-05
1685	2.0325e-05
1687	1.0162e-05
1688	1.0162e-05
1692	1.0162e-05
1693	2.0325e-05
1694	2.0325e-05
1695	2.0325e-05
1698	1.0162e-05
1706	1.0162e-05
1707	1.0162e-05
1708	1.0162e-05
1710	1.0162e-05
1712	1.0162e-05
1716	1.0162e-05
1718	1.0162e-05
1721	1.0162e-05
1732	1.0162e-05
1733	1.0162e-05
1745	1.0162e-05
1746	2.0325e-05
1749	1.0162e-05
1751	1.0162e-05
1752	1.0162e-05
1755	2.0325e-05
1757	1.0162e-05
1758	1.0162e-05
1761	1.0162e-05
1767	1.0162e-05
1769	1.0162e-05
1770	1.0162e-05
1771	1.0162e-05
1776	2.0325e-05
1777	1.0162e-05
1778	1.0162e-05
1781	1.0162e-05
1782	1.0162e-05
1788	2.0325e-05
1792	1.0162e-05
1796	1.0162e-05
1798	1.0162e-05
1801	1.0162e-05
1802	1.0162e-05
1803	1.0162e-05
1804	1.0162e-05
1809	1.0162e-05
1810	2.0325e-05
1816	1.0162e-05
1817	1.0162e-05
1825	1.0162e-05
1827	1.0162e-05
1828	1.0162e-05
1830	1.0162e-05
1831	1.0162e-05
1832	1.0162e-05
1834	1.0162e-05
1835	1.0162e-05
1838	1.0162e-05
1843	1.0162e-05
1844	1.0162e-05
1847	1.0162e-05
1858	2.0325e-05
1862	1.0162e-05
1870	1.0162e-05
1874	1.0162e-05
1876	1.0162e-05
1877	1.0162e-05
1879	1.0162e-05
1882	1.0162e-05
1886	1.0162e-05
1899	1.0162e-05
1902	1.0162e-05
1911	2.0325e-05
1914	1.0162e-05
1915	1.0162e-05
1918	1.0162e-05
1919	1.0162e-05
1921	1.0162e-05
1927	1.0162e-05
1930	1.0162e-05
1937	1.0162e-05
1946	1.0162e-05
1947	1.0162e-05
1948	2.0325e-05
1949	1.0162e-05
1951	1.0162e-05
1952	1.0162e-05
1953	2.0325e-05
1957	1.0162e-05
1959	2.0325e-05
1967	1.0162e-05
1968	1.0162e-05
1969	1.0162e-05
1973	1.0162e-05
1974	1.0162e-05
1977	2.0325e-05
1979	1.0162e-05
1984	1.0162e-05
1989	1.0162e-05
1997	1.0162e-05
1999	1.0162e-05
2000	1.0162e-05
2005	1.0162e-05
2009	1.0162e-05
2013	1.0162e-05
2014	1.0162e-05
2017	1.0162e-05
2019	1.0162e-05
2021	1.0162e-05
2022	1.0162e-05
2027	1.0162e-05
2032	1.0162e-05
2039	1.0162e-05
2053	1.0162e-05
2064	1.0162e-05
2067	1.0162e-05
2069	1.0162e-05
2074	1.0162e-05
2076	1.0162e-05
2084	1.0162e-05
2086	1.0162e-05
2092	1.0162e-05
2096	1.0162e-05
2097	2.0325e-05
2098	1.0162e-05
2099	1.0162e-05
2100	1.0162e-05
2102	1.0162e-05
2106	1.0162e-05
2112	1.0162e-05
2118	1.0162e-05
2119	2.0325e-05
2121	1.0162e-05
2122	2.0325e-05
2123	1.0162e-05
2125	1.0162e-05
2132	2.0325e-05
2135	1.0162e-05
2138	1.0162e-05
2141	1.0162e-05
2146	1.0162e-05
2149	1.0162e-05
2152	1.0162e-05
2154	1.0162e-05
2156	1.0162e-05
2157	1.0162e-05
2162	1.0162e-05
2163	1.0162e-05
2165	1.0162e-05
2166	1.0162e-05
2167	1.0162e-05
2176	2.0325e-05
2180	1.0162e-05
2182	1.0162e-05
2183	1.0162e-05
2187	1.0162e-05
2193	1.0162e-05
2200	1.0162e-05
2207	2.0325e-05
2209	1.0162e-05
2215	1.0162e-05
2218	1.0162e-05
2221	1.0162e-05
2224	1.0162e-05
2229	1.0162e-05
2231	1.0162e-05
2232	1.0162e-05
2235	1.0162e-05
2236	1.0162e-05
2239	1.0162e-05
2249	1.0162e-05
2257	1.0162e-05
2259	1.0162e-05
2264	1.0162e-05
2266	1.0162e-05
2268	1.0162e-05
2270	1.0162e-05
2275	1.0162e-05
2276	1.0162e-05
2278	1.0162e-05
2281	1.0162e-05
2283	1.0162e-05
2286	1.0162e-05
2287	1.0162e-05
2289	1.0162e-05
2296	1.0162e-05
2298	1.0162e-05
2299	1.0162e-05
2303	1.0162e-05
2307	1.0162e-05
2315	1.0162e-05
2321	2.0325e-05
2327	1.0162e-05
2328	1.0162e-05
2330	1.0162e-05
2331	1.0162e-05
2340	1.0162e-05
2342	1.0162e-05
2343	1.0162e-05
2349	1.0162e-05
2352	1.0162e-05
2354	1.0162e-05
2359	1.0162e-05
2361	1.0162e-05
2372	1.0162e-05
2374	1.0162e-05
2375	1.0162e-05
2379	1.0162e-05
2381	1.0162e-05
2383	1.0162e-05
2384	1.0162e-05
2385	1.0162e-05
2393	1.0162e-05
2394	1.0162e-05
2396	1.0162e-05
2403	1.0162e-05
2409	1.0162e-05
2411	1.0162e-05
2413	2.0325e-05
2415	1.0162e-05
2416	1.0162e-05
2419	1.0162e-05
2431	1.0162e-05
2435	1.0162e-05
2439	1.0162e-05
2450	2.0325e-05
2452	1.0162e-05
2454	1.0162e-05
2477	1.0162e-05
2489	1.0162e-05
2491	1.0162e-05
2500	1.0162e-05
2503	1.0162e-05
2504	1.0162e-05
2506	1.0162e-05
2508	1.0162e-05
2510	1.0162e-05
2520	1.0162e-05
2524	1.0162e-05
2531	1.0162e-05
2542	2.0325e-05
2547	1.0162e-05
2551	1.0162e-05
2555	1.0162e-05
2558	1.0162e-05
2559	1.0162e-05
2572	1.0162e-05
2574	1.0162e-05
2575	1.0162e-05
2579	2.0325e-05
2581	1.0162e-05
2588	1.0162e-05
2591	1.0162e-05
2599	1.0162e-05
2603	1.0162e-05
2604	1.0162e-05
2607	1.0162e-05
2608	1.0162e-05
2609	1.0162e-05
2617	1.0162e-05
2623	1.0162e-05
2627	2.0325e-05
2632	1.0162e-05
2639	1.0162e-05
2645	1.0162e-05
2647	1.0162e-05
2652	2.0325e-05
2660	1.0162e-05
2670	1.0162e-05
2675	1.0162e-05
2686	1.0162e-05
2689	1.0162e-05
2692	1.0162e-05
2693	1.0162e-05
2694	2.0325e-05
2695	1.0162e-05
2702	1.0162e-05
2709	1.0162e-05
2712	2.0325e-05
2713	1.0162e-05
2715	1.0162e-05
2722	1.0162e-05
2726	1.0162e-05
2731	1.0162e-05
2739	1.0162e-05
2746	1.0162e-05
2747	1.0162e-05
2748	1.0162e-05
2749	1.0162e-05
2760	1.0162e-05
2766	1.0162e-05
2771	1.0162e-05
2789	1.0162e-05
2797	1.0162e-05
2800	1.0162e-05
2805	1.0162e-05
2807	1.0162e-05
2815	1.0162e-05
2819	1.0162e-05
2821	1.0162e-05
2825	1.0162e-05
2828	1.0162e-05
2831	1.0162e-05
2834	1.0162e-05
2842	1.0162e-05
2843	1.0162e-05
2848	1.0162e-05
2864	1.0162e-05
2875	1.0162e-05
2886	1.0162e-05
2887	1.0162e-05
2888	1.0162e-05
2901	1.0162e-05
2902	1.0162e-05
2904	1.0162e-05
2909	1.0162e-05
2912	1.0162e-05
2917	1.0162e-05
2918	1.0162e-05
2935	1.0162e-05
2943	1.0162e-05
2951	1.0162e-05
2963	2.0325e-05
2965	1.0162e-05
2967	1.0162e-05
2973	1.0162e-05
2974	1.0162e-05
2978	1.0162e-05
2981	1.0162e-05
2999	1.0162e-05
3001	1.0162e-05
3003	1.0162e-05
3013	1.0162e-05
3019	1.0162e-05
3020	1.0162e-05
3021	1.0162e-05
3029	1.0162e-05
3030	1.0162e-05
3035	1.0162e-05
3039	1.0162e-05
3048	1.0162e-05
3065	1.0162e-05
3074	1.0162e-05
3075	1.0162e-05
3088	1.0162e-05
3096	1.0162e-05
3097	1.0162e-05
3104	1.0162e-05
3108	1.0162e-05
3111	1.0162e-05
3113	1.0162e-05
3119	1.0162e-05
3123	1.0162e-05
3149	1.0162e-05
3153	1.0162e-05
3160	1.0162e-05
3174	1.0162e-05
3186	1.0162e-05
3189	1.0162e-05
3208	1.0162e-05
3210	1.0162e-05
3212	1.0162e-05
3225	1.0162e-05
3255	1.0162e-05
3262	1.0162e-05
3276	1.0162e-05
3302	1.0162e-05
3309	1.0162e-05
3311	1.0162e-05
3320	1.0162e-05
3332	1.0162e-05
3345	1.0162e-05
3346	1.0162e-05
3356	2.0325e-05
3361	1.0162e-05
3373	1.0162e-05
3377	1.0162e-05
3383	1.0162e-05
3394	1.0162e-05
3438	2.0325e-05
3442	1.0162e-05
3453	1.0162e-05
3459	1.0162e-05
3480	1.0162e-05
3484	1.0162e-05
3485	1.0162e-05
3488	1.0162e-05
3505	1.0162e-05
3518	1.0162e-05
3533	1.0162e-05
3539	1.0162e-05
3540	1.0162e-05
3544	1.0162e-05
3547	1.0162e-05
3552	1.0162e-05
3572	1.0162e-05
3576	1.0162e-05
3578	1.0162e-05
3590	1.0162e-05
3619	1.0162e-05
3625	1.0162e-05
3644	1.0162e-05
3688	1.0162e-05
3705	2.0325e-05
3711	1.0162e-05
3730	1.0162e-05
3740	1.0162e-05
3747	1.0162e-05
3749	1.0162e-05
3757	2.0325e-05
3759	1.0162e-05
3767	1.0162e-05
3788	1.0162e-05
3824	1.0162e-05
3842	1.0162e-05
3873	1.0162e-05
3876	1.0162e-05
3878	1.0162e-05
3884	1.0162e-05
3891	1.0162e-05
3894	1.0162e-05
3913	1.0162e-05
3924	1.0162e-05
3931	1.0162e-05
3948	1.0162e-05
3952	1.0162e-05
3961	1.0162e-05
3973	1.0162e-05
3976	1.0162e-05
3983	1.0162e-05
3989	1.0162e-05
3995	1.0162e-05
4020	1.0162e-05
4025	2.0325e-05
4029	1.0162e-05
4033	1.0162e-05
4048	1.0162e-05
4055	1.0162e-05
4061	1.0162e-05
4075	1.0162e-05
4084	1.0162e-05
4086	1.0162e-05
4089	1.0162e-05
4091	1.0162e-05
4100	1.0162e-05
4127	1.0162e-05
4135	1.0162e-05
4144	1.0162e-05
4153	1.0162e-05
4157	1.0162e-05
4160	1.0162e-05
4164	1.0162e-05
4177	1.0162e-05
4200	2.0325e-05
4220	1.0162e-05
4257	1.0162e-05
4269	1.0162e-05
4282	1.0162e-05
4291	1.0162e-05
4358	1.0162e-05
4367	1.0162e-05
4374	1.0162e-05
4396	1.0162e-05
4402	1.0162e-05
4404	1.0162e-05
4421	1.0162e-05
4428	1.0162e-05
4451	1.0162e-05
4480	1.0162e-05
4502	1.0162e-05
4543	1.0162e-05
4567	1.0162e-05
4579	1.0162e-05
4600	1.0162e-05
4607	1.0162e-05
4632	1.0162e-05
4666	1.0162e-05
4699	1.0162e-05
4752	1.0162e-05
4784	1.0162e-05
4790	1.0162e-05
4792	1.0162e-05
4835	1.0162e-05
4862	1.0162e-05
4865	1.0162e-05
4887	1.0162e-05
4894	1.0162e-05
4945	1.0162e-05
4977	1.0162e-05
4979	1.0162e-05
5003	1.0162e-05
5006	1.0162e-05
5031	1.0162e-05
5050	1.0162e-05
5067	1.0162e-05
5114	1.0162e-05
5131	1.0162e-05
5152	1.0162e-05
5187	1.0162e-05
5189	1.0162e-05
5192	1.0162e-05
5194	1.0162e-05
5291	1.0162e-05
5313	1.0162e-05
5319	1.0162e-05
5401	1.0162e-05
5450	1.0162e-05
5460	1.0162e-05
5474	1.0162e-05
5478	1.0162e-05
5546	1.0162e-05
5548	1.0162e-05
5625	1.0162e-05
5679	1.0162e-05
5704	1.0162e-05
5711	1.0162e-05
5781	1.0162e-05
5901	1.0162e-05
5981	1.0162e-05
5991	1.0162e-05
6003	1.0162e-05
6027	1.0162e-05
6118	1.0162e-05
6126	1.0162e-05
6206	1.0162e-05
6259	1.0162e-05
6292	1.0162e-05
6311	1.0162e-05
6416	1.0162e-05
6484	1.0162e-05
6683	1.0162e-05
6691	1.0162e-05
6789	1.0162e-05
6876	1.0162e-05
6944	1.0162e-05
6993	1.0162e-05
7386	1.0162e-05
7425	1.0162e-05
7602	1.0162e-05
7605	1.0162e-05
7701	1.0162e-05
7751	1.0162e-05
7802	1.0162e-05
8147	1.0162e-05
8158	1.0162e-05
8203	1.0162e-05
8214	1.0162e-05
8289	1.0162e-05
8468	1.0162e-05
8510	1.0162e-05
8898	1.0162e-05
9580	1.0162e-05
9758	1.0162e-05
11270	1.0162e-05
11364	1.0162e-05
11561	1.0162e-05

## Sheet: Figure 2
Panel b					Panel d
Distance (grid point)	correlation of seed point 1	correlation of seed point 1	fracture length		\Delta W_E (\mu S)	raw data of \Phi
1	-0.41775	0.66815	0.2106		-0.1	0.238609	0.221182	0.202314	0.228423	0.193853	0.229952	0.146839	0.125334	0.192384	0.143255	0.138322	0.191319	0.243928	0.24871	0.113829	0.259572	0.262423	0.140789	0.182869	0.205048	0.236686	0.20978	0.19995	0.168814	0.193559	0.15388	0.295197	0.269051	0.175346	0.27424	0.237368	0.180198	0.341224	0.204369	0.196513	0.271085	0.129883	0.181485	0.22521	0.275264	0.168965	0.182379	0.141744	0.222182
2	-0.76812	0.86692	0		-0.09	0.290951	0.255978	0.236175	0.218499	0.200021	0.191668	0.261091	0.285976	0.16993	0.190192	0.230439	0.1631	0.218833	0.243621	0.217012	0.225269	0.187657	0.11444	0.23683	0.290775	0.153528	0.245537	0.24895	0.0561733	0.181713	0.253324	0.278774	0.254879	0.176221	0.230771	0.269821	0.180987	0.186086	0.178427	0.14583	0.216964	0.154941	0.259437	0.200887	0.110797	0.156077	0.224162	0.185191	0.245297
3	-0.76812	0.86692	0.18242		-0.08	0.254879	0.185693	0.151409	0.190974	0.19923	0.204814	0.16385	0.229047	0.219789	0.127523	0.226844	0.187821	0.234631	0.235477	0.235209	0.174658	0.170302	0.199737	0.173804	0.199215	0.152308	0.254187	0.263619	0.227827	0.123962	0.12333	0.206514	0.208671	0.230591	0.23181	0.256266	0.197961	0.249074	0.223764	0.198946	0.205887	0.212688	0.219077	0.290381	0.108387	0.245235	0.225108	0.153292	0.17863
4	-0.65676	1	0		-0.07	0.221771	0.244122	0.265517	0.203436	0.123277	0.221901	0.314983	0.311562	0.305321	0.193835	0.215219	0.20104	0.240278	0.244986	0.168625	0.21718	0.287756	0.245926	0.309894	0.170431	0.135273	0.219944	0.264926	0.161515	0.266077	0.118853	0.18971	0.192146	0.106778	0.177365	0.193131	0.204443	0.251974	0.135934	0.200582	0.246899	0.250778	0.198009	0.0856259	0.119448	0.260119	0.211294	0.187361	0.184672
5	-0.65676	1	0		-0.06	0.250084	0.302009	0.295488	0.207929	0.193376	0.136338	0.0951449	0.277078	0.190903	0.140048	0.214134	0.213081	0.125422	0.190615	0.20339	0.254358	0.342921	0.214684	0.233477	0.184323	0.0948187	0.213909	0.204502	0.193588	0.214997	0.220665	0.231785	0.213397	0.218042	0.151485	0.199748	0.27821	0.285693	0.195832	0.215849	0.265918	0.2294	0.197009	0.183415	0.248674	0.118303	0.222549	0.172936	0.188955
6	-0.65676	1	0		-0.05	0.21869	0.216807	0.193782	0.231883	0.246446	0.217913	0.231408	0.209543	0.158333	0.180228	0.182572	0.164802	0.209908	0.227932	0.223559	0.196271	0.217341	0.13178	0.202074	0.2519	0.201393	0.146253	0.18377	0.259433	0.25915	0.161424	0.176156	0.289221	0.170048	0.195589	0.245656	0.310532	0.23527	0.133713	0.258586	0.155416	0.178338	0.203883	0.330488	0.229229	0.201565	0.269199	0.232888	0.237197
7	-0.65676	1	0.19144		-0.04	0.198539	0.204257	0.218849	0.283365	0.190745	0.265663	0.219315	0.172331	0.207356	0.182248	0.255437	0.22341	0.197986	0.106639	0.188553	0.313871	0.19534	0.141693	0.250277	0.229044	0.277421	0.160644	0.158083	0.221834	0.294834	0.173747	0.213033	0.286739	0.274262	0.228611	0.2253	0.170373	0.0960237	0.309771	0.248096	0.285229	0.331504	0.174931	0.195711	0.184161	0.231881	0.149078	0.167231	0.179207
8	-0.29488	0.80178	0.080095		-0.03	0.266438	0.223513	0.273847	0.279519	0.273227	0.243006	0.210703	0.16157	0.224314	0.189265	0.206018	0.218321	0.146814	0.190097	0.247833	0.187502	0.177882	0.291869	0.248236	0.292958	0.239418	0.175443	0.25444	0.226493	0.191653	0.240417	0.221992	0.226093	0.205737	0.296062	0.305332	0.216464	0.205889	0.242666	0.313804	0.188015	0.252132	0.285584	0.220499	0.323467	0.217996	0.258793	0.207482	0.155868
9	-0.23372	0.66575	0		-0.02	0.256503	0.290515	0.314854	0.240358	0.304263	0.333311	0.274908	0.25554	0.238324	0.151448	0.214872	0.236255	0.188264	0.31479	0.275297	0.23588	0.303441	0.247423	0.310051	0.258152	0.242994	0.192477	0.302665	0.212268	0.286842	0.230246	0.259971	0.263112	0.255069	0.215165	0.220353	0.280715	0.280278	0.316002	0.218226	0.200986	0.297967	0.324302	0.193368	0.261581	0.29274	0.155132	0.259748	0.257352
10	-0.23372	0.66575	0.10388		-0.01	0.249873	0.334969	0.294205	0.298005	0.321962	0.296129	0.228412	0.279062	0.29188	0.296358	0.304371	0.226196	0.25211	0.235068	0.221247	0.270726	0.28259	0.248792	0.258825	0.392446	0.215768	0.26035	0.251058	0.256086	0.267467	0.256965	0.324522	0.21208	0.221225	0.243631	0.291689	0.24907	0.280993	0.292852	0.224876	0.234477	0.24732	0.3918	0.307752	0.188763	0.280826	0.269525	0.322304	0.246284
11	-0.080257	0.43644	0.47162		-0.006	0.373372	0.391105	0.304674	0.272545	0.323664	0.263804	0.327811	0.337113	0.278321	0.384829	0.369149	0.270698	0.326093	0.301199	0.326579	0.187125	0.343092	0.350632	0.228751	0.201539	0.363987	0.204076	0.276156	0.314968	0.330534	0.298425	0.321945	0.304858	0.250743	0.433545	0.299239	0.384464	0.382944	0.330251	0.280075	0.321645	0.229075	0.310017	0.179324	0.233864	0.27718	0.381347	0.192095	0.298822
12	0.64965	-0.11396	0		-0.003	0.322889	0.314527	0.287684	0.222788	0.198833	0.304128	0.315168	0.264276	0.282107	0.422991	0.292505	0.490318	0.30036	0.387231	0.366552	0.340096	0.26639	0.272002	0.324147	0.291029	0.299354	0.424128	0.34264	0.236012	0.36721	0.253398	0.369005	0.348778	0.298818	0.280696	0.381418	0.393618	0.382141	0.254114	0.380986	0.258327	0.346088	0.270701	0.271855	0.242563	0.283954	0.358882	0.401813	0.316055
13	0.64965	-0.11396	0.064089		0	0.470099	0.341732	0.322005	0.216218	0.305361	0.31982	0.251611	0.37332	0.311392	0.308971	0.308326	0.503957	0.346693	0.289135	0.349639	0.33747	0.345609	0.340352	0.411632	0.329369	0.398281	0.370544	0.376776	0.330163	0.374604	0.272369	0.287845	0.378583	0.322141	0.429595	0.266305	0.361531	0.358422	0.396458	0.398764	0.350316	0.385464	0.343629	0.361929	0.381325	0.367431	0.333234	0.289662	0.370036
14	0.74569	-0.30261	0.20714		0.003	0.359047	0.34222	0.404524	0.288175	0.41893	0.385911	0.252618	0.377427	0.307729	0.371555	0.394259	0.431201	0.328956	0.325891	0.374611	0.37789	0.341153	0.394745	0.314024	0.378318	0.391954	0.270473	0.303009	0.412975	0.332974	0.268881	0.382845	0.297294	0.347614	0.421912	0.373892	0.402037	0.377997	0.446482	0.367564	0.394449	0.464966	0.323502	0.373783	0.343799	0.41632	0.356943	0.406242	0.418893
15	0.99624	-0.62994	0.0039093		0.006	0.422096	0.474481	0.478024	0.382025	0.413615	0.431616	0.37969	0.355197	0.350905	0.370594	0.447499	0.433244	0.286016	0.369245	0.335657	0.433617	0.457629	0.434875	0.381764	0.466689	0.380729	0.336154	0.403879	0.322845	0.387557	0.374369	0.344714	0.419112	0.450297	0.365991	0.396556	0.376961	0.316457	0.290041	0.364038	0.401587	0.367432	0.363223	0.425078	0.335287	0.417347	0.420295	0.44636	0.327599
16	1	-0.65676	0.015197		0.01	0.489007	0.406103	0.438295	0.378894	0.410118	0.39528	0.467166	0.448584	0.339226	0.413673	0.458275	0.345969	0.414572	0.431929	0.434618	0.46206	0.382316	0.367158	0.460117	0.420848	0.463983	0.404516	0.419667	0.443344	0.423083	0.44309	0.429117	0.366665	0.437383	0.404548	0.29278	0.448058	0.503034	0.401051	0.333843	0.437604	0.328477	0.376928	0.416198	0.38102	0.397887	0.462721	0.47603	0.333647
17	0.98544	-0.69494	0.0062704		0.02	0	0	0	0	0	0	0	0	0	0	0	0	0	0	0	0	0	0	0	0	0	0	0	0	0	0	0	0	0	0	0	0	0	0	0	0	0	0	0	0	0	0	0	0
18	0.98703	-0.71101	0		0.03	0	0	0	0	0	0	0	0	0	0	0	0	0	0	0	0	0	0	0	0	0	0	0	0	0	0	0	0	0	0	0	0	0	0	0	0	0	0	0	0	0	0	0	0
19	0.98703	-0.71101	0.0032273		0.04	0	0	0	0	0	0	0	0	0	0	0	0	0	0	0	0	0	0	0	0	0	0	0	0	0	0	0	0	0	0	0	0	0	0	0	0	0	0	0	0	0	0	0	0
20	0.98069	-0.73841	0.0046666		0.05	0	0	0	0	0	0	0	0	0	0	0	0	0	0	0	0	0	0	0	0	0	0	0	0	0	0	0	0	0	0	0	0	0	0	0	0	0	0	0	0	0	0	0	0
21	0.97646	-0.75857	0		0.06	0	0	0	0	0	0	0	0	0	0	0	0	0	0	0	0	0	0	0	0	0	0	0	0	0	0	0	0	0	0	0	0	0	0	0	0	0	0	0	0	0	0	0	0
					0.07	0	0	0	0	0	0	0	0	0	0	0	0	0	0	0	0	0	0	0	0	0	0	0	0	0	0	0	0	0	0	0	0	0	0	0	0	0	0	0	0	0	0	0	0
					0.08	0	0	0	0	0	0	0	0	0	0	0	0	0	0	0	0	0	0	0	0	0	0	0	0	0	0	0	0	0	0	0	0	0	0	0	0	0	0	0	0	0	0	0	0
					0.09	0	0	0	0	0	0	0	0	0	0	0	0	0	0	0	0	0	0	0	0	0	0	0	0	0	0	0	0	0	0	0	0	0	0	0	0	0	0	0	0	0	0	0	0
					0.1	0	0	0	0	0	0	0	0	0	0	0	0	0	0	0	0	0	0	0	0	0	0	0	0	0	0	0	0	0	0	0	0	0	0	0	0	0	0	0	0	0	0	0	0
					\Delta W_E (\mu S)	raw data of |\phi|
					-0.1	0.100241	0.103651	0.106988	0.102247	0.110677	0.107179	0.106176	0.103053	0.105717	0.10693	0.10466	0.10575	0.102809	0.10041	0.109721	0.0970433	0.100703	0.0944349	0.102974	0.100685	0.109153	0.10539	0.110832	0.101033	0.101149	0.102143	0.111079	0.102985	0.108005	0.103069	0.111985	0.101149	0.101861	0.105302	0.106465	0.102592	0.100982	0.105596	0.0988072	0.0952726	0.10102	0.102642	0.10926	0.0999037
					-0.09	0.107557	0.104414	0.103122	0.107877	0.109299	0.109153	0.109076	0.107458	0.106011	0.107095	0.108012	0.106443	0.108592	0.108055	0.112276	0.105534	0.11215	0.11353	0.104993	0.109435	0.108964	0.0997947	0.108297	0.100617	0.102728	0.105879	0.108089	0.104154	0.112044	0.101515	0.0960546	0.108945	0.108605	0.111692	0.106943	0.115817	0.110058	0.108535	0.110404	0.101926	0.107916	0.111207	0.106661	0.101643
					-0.08	0.11499	0.112002	0.103062	0.108451	0.119356	0.12056	0.103598	0.119362	0.102826	0.103389	0.110788	0.10953	0.1107	0.117259	0.112941	0.116593	0.109752	0.108024	0.110575	0.100327	0.102861	0.114209	0.106066	0.112861	0.118538	0.108462	0.109875	0.107098	0.107829	0.111279	0.111382	0.113365	0.105241	0.113103	0.114839	0.109447	0.107727	0.115224	0.105438	0.115575	0.102121	0.113682	0.104533	0.109711
					-0.07	0.113491	0.110016	0.115921	0.104641	0.107427	0.119628	0.112781	0.114245	0.106163	0.109425	0.108592	0.108886	0.103393	0.114609	0.111625	0.109383	0.118705	0.118946	0.111615	0.116243	0.119689	0.112766	0.118032	0.119186	0.107848	0.115323	0.118943	0.107614	0.109056	0.113611	0.107699	0.106181	0.10801	0.11521	0.122244	0.11297	0.103654	0.113123	0.107098	0.11048	0.103719	0.117692	0.113211	0.117151
					-0.06	0.116318	0.116928	0.113834	0.100408	0.111409	0.119356	0.118701	0.112823	0.11101	0.116449	0.109595	0.125179	0.108791	0.111022	0.11172	0.124406	0.109388	0.110421	0.112212	0.116352	0.111737	0.110747	0.116656	0.108369	0.113836	0.120004	0.105942	0.10962	0.115102	0.121876	0.113322	0.112781	0.113098	0.115713	0.114953	0.109581	0.113269	0.109127	0.112552	0.114629	0.115784	0.109395	0.117438	0.120977
					-0.05	0.116384	0.122809	0.120616	0.117133	0.127461	0.119381	0.110463	0.116243	0.116119	0.111813	0.122199	0.120555	0.108505	0.11911	0.118491	0.121262	0.118571	0.112758	0.118005	0.111812	0.113877	0.119389	0.111032	0.106329	0.112919	0.116623	0.119018	0.123697	0.112903	0.118054	0.114199	0.11093	0.120608	0.12575	0.116167	0.113693	0.11427	0.12158	0.110856	0.12199	0.110921	0.116689	0.110062	0.120171
					-0.04	0.119248	0.108733	0.115823	0.117668	0.122252	0.117288	0.125621	0.118579	0.111736	0.122321	0.118881	0.120354	0.119618	0.116491	0.117649	0.118748	0.114749	0.131552	0.130545	0.118394	0.112862	0.123761	0.123085	0.127161	0.124534	0.118395	0.11469	0.118773	0.12559	0.122868	0.128102	0.120398	0.130251	0.118355	0.125172	0.113197	0.114857	0.122362	0.12006	0.131095	0.117981	0.123255	0.129312	0.118435
					-0.03	0.122395	0.131932	0.12739	0.120027	0.122699	0.122334	0.135237	0.129444	0.122	0.124523	0.129983	0.128526	0.114304	0.133007	0.12125	0.118392	0.126004	0.12585	0.125616	0.127099	0.122362	0.133832	0.113933	0.122602	0.122849	0.127578	0.119693	0.114265	0.126789	0.124125	0.129115	0.123729	0.126905	0.123416	0.120374	0.126553	0.125435	0.122468	0.128463	0.116401	0.126787	0.116443	0.112165	0.121072
					-0.02	0.113205	0.12404	0.118133	0.12297	0.129491	0.13631	0.11941	0.125778	0.130278	0.1277	0.122579	0.127034	0.130709	0.118232	0.131824	0.12472	0.133725	0.125651	0.123925	0.139332	0.126686	0.126731	0.121911	0.133089	0.127564	0.130816	0.128492	0.124759	0.132012	0.134538	0.129976	0.130613	0.121845	0.124317	0.119785	0.130236	0.127402	0.125135	0.125953	0.122655	0.131811	0.136834	0.119024	0.129028
					-0.01	0.136576	0.141192	0.142443	0.125524	0.133289	0.124502	0.124277	0.130651	0.132727	0.136117	0.131639	0.134121	0.129583	0.131312	0.141845	0.136482	0.139727	0.129445	0.130262	0.132855	0.132996	0.133139	0.135368	0.139538	0.139307	0.137051	0.139068	0.139912	0.140914	0.140263	0.138127	0.129178	0.133584	0.134302	0.134078	0.130469	0.133336	0.131887	0.137089	0.134222	0.142333	0.135776	0.14073	0.139297
					-0.006	0.142461	0.145268	0.141743	0.134901	0.13605	0.134325	0.137147	0.138713	0.13402	0.137629	0.144616	0.134727	0.131978	0.141367	0.140489	0.125657	0.126933	0.143027	0.136316	0.14442	0.133312	0.134986	0.139566	0.131417	0.140886	0.153841	0.133327	0.134819	0.13697	0.137563	0.139801	0.138997	0.134738	0.141138	0.138736	0.151948	0.134771	0.13739	0.13832	0.137513	0.132462	0.134785	0.139136	0.142381
					-0.003	0.135242	0.134385	0.142281	0.142537	0.139796	0.140786	0.145526	0.141257	0.143251	0.14162	0.148768	0.138653	0.150683	0.137628	0.151996	0.144805	0.145139	0.143441	0.13385	0.137427	0.133427	0.132095	0.142082	0.139571	0.14566	0.141889	0.144496	0.150617	0.138844	0.142352	0.14515	0.141013	0.140265	0.135593	0.142459	0.146326	0.150113	0.137727	0.147789	0.142264	0.146014	0.146894	0.139585	0.131135
					0	0.13817	0.146665	0.139974	0.140471	0.14301	0.146521	0.145372	0.149746	0.151285	0.145736	0.140635	0.153803	0.156592	0.145869	0.138134	0.147177	0.145824	0.13446	0.154909	0.146814	0.160842	0.148387	0.136115	0.141605	0.135116	0.147486	0.153072	0.141882	0.148408	0.154677	0.147036	0.15274	0.151681	0.146735	0.14019	0.147809	0.151645	0.143219	0.144988	0.144218	0.147406	0.147666	0.145838	0.145548
					0.003	0.152795	0.167021	0.147702	0.151942	0.144971	0.140771	0.148898	0.154487	0.147457	0.154337	0.150723	0.153532	0.145594	0.152963	0.149803	0.153784	0.151361	0.145174	0.150711	0.148653	0.157194	0.139418	0.153784	0.150588	0.15079	0.149272	0.145415	0.145925	0.15545	0.148493	0.148797	0.151224	0.151577	0.146016	0.146705	0.159271	0.148745	0.142257	0.151155	0.155788	0.155952	0.150236	0.153347	0.144856
					0.006	0.145602	0.152067	0.154411	0.151776	0.152841	0.155785	0.153172	0.158576	0.150806	0.152688	0.159846	0.153575	0.152955	0.159428	0.153616	0.163378	0.150403	0.16799	0.147323	0.154841	0.151345	0.151791	0.159449	0.158972	0.157971	0.156222	0.148179	0.147974	0.157432	0.15743	0.155679	0.150454	0.158098	0.157082	0.149743	0.140862	0.153573	0.150547	0.165479	0.148592	0.154241	0.149739	0.1488	0.150784
					0.01	0.141863	0.162463	0.155893	0.149589	0.159571	0.160457	0.153375	0.155529	0.148637	0.145129	0.164301	0.174262	0.163495	0.151415	0.169034	0.159922	0.138676	0.154782	0.154019	0.154229	0.158801	0.157649	0.168341	0.159318	0.160127	0.158903	0.158885	0.155996	0.162077	0.144135	0.160804	0.145116	0.157068	0.147444	0.161384	0.165759	0.16464	0.150264	0.165466	0.151786	0.163603	0.149228	0.159477	0.162366
					0.02	0.174773	0.187629	0.166641	0.168621	0.189654	0.176736	0.163262	0.182126	0.16481	0.16431	0.172151	0.16674	0.161878	0.17412	0.184705	0.176456	0.172259	0.165459	0.172067	0.173032	0.184868	0.187427	0.1767	0.157647	0.179978	0.173409	0.18457	0.18108	0.172793	0.175638	0.171584	0.170199	0.16686	0.17181	0.176532	0.174552	0.186323	0.183224	0.166253	0.176245	0.18441	0.178381	0.185007	0.170804
					0.03	0.173422	0.170956	0.188361	0.181931	0.176613	0.179326	0.179751	0.188127	0.189276	0.183168	0.180222	0.171982	0.184483	0.172087	0.173697	0.187884	0.1742	0.17951	0.178327	0.17361	0.179535	0.163905	0.172611	0.173866	0.180654	0.18786	0.178355	0.170377	0.177706	0.182591	0.168405	0.177834	0.186254	0.174983	0.18111	0.18152	0.172187	0.182254	0.175353	0.177956	0.171461	0.164147	0.178494	0.170192
					0.04	0.182095	0.181323	0.189711	0.177921	0.180977	0.169802	0.177333	0.17007	0.175302	0.180669	0.179178	0.168771	0.179969	0.175299	0.178641	0.180343	0.174221	0.17377	0.174963	0.178068	0.173018	0.18046	0.170783	0.175883	0.182113	0.176296	0.171788	0.167629	0.18189	0.179112	0.175429	0.173315	0.169118	0.175123	0.178863	0.170678	0.174241	0.181047	0.171249	0.172759	0.173565	0.178133	0.176826	0.176755
					0.05	0.169769	0.171498	0.173753	0.17228	0.175531	0.184353	0.170292	0.174493	0.180053	0.183132	0.177367	0.178606	0.176508	0.178077	0.179442	0.175515	0.177072	0.179703	0.17644	0.173699	0.1809	0.173634	0.177481	0.173932	0.170614	0.175888	0.176806	0.173367	0.176171	0.18152	0.17627	0.168196	0.180229	0.166389	0.175267	0.178877	0.173316	0.181464	0.17628	0.176833	0.169585	0.179302	0.173086	0.175608
					0.06	0.173278	0.174158	0.178694	0.177158	0.175942	0.178218	0.18173	0.167875	0.179699	0.171643	0.175222	0.169113	0.174584	0.173257	0.177263	0.173383	0.189034	0.175536	0.178159	0.175428	0.170658	0.169885	0.177611	0.165834	0.1722	0.173533	0.177385	0.179646	0.180298	0.173184	0.189009	0.175344	0.179348	0.167919	0.166446	0.165264	0.180108	0.179731	0.177797	0.174763	0.175912	0.172423	0.172067	0.174272
					0.07	0.178148	0.178656	0.173654	0.18683	0.183231	0.175686	0.170453	0.181537	0.178819	0.180744	0.17211	0.171999	0.185406	0.180941	0.166803	0.178185	0.188408	0.177448	0.181209	0.17895	0.186726	0.176896	0.173083	0.17881	0.176331	0.174572	0.174717	0.170538	0.169922	0.18203	0.170824	0.182658	0.182442	0.176505	0.178755	0.177477	0.172621	0.179673	0.18129	0.173942	0.178717	0.181081	0.174996	0.181337
					0.08	0.180157	0.177118	0.168825	0.181386	0.184753	0.172783	0.176801	0.177518	0.181243	0.1786	0.177885	0.182157	0.180965	0.179543	0.182525	0.171761	0.170817	0.177321	0.173361	0.180106	0.168594	0.178577	0.182008	0.178636	0.174197	0.168892	0.171808	0.177661	0.185121	0.17827	0.172051	0.180726	0.170311	0.178947	0.18093	0.179605	0.172056	0.18116	0.175424	0.184176	0.173694	0.180747	0.182553	0.180241
					0.09	0.180348	0.190685	0.185363	0.183197	0.178175	0.178503	0.181714	0.176513	0.185627	0.176968	0.176726	0.179766	0.174846	0.175648	0.160552	0.17834	0.175639	0.173208	0.170675	0.174342	0.176393	0.175889	0.182271	0.179703	0.177615	0.177741	0.180187	0.180752	0.169135	0.177773	0.17924	0.17883	0.176992	0.179698	0.174247	0.177805	0.176234	0.174361	0.180699	0.177022	0.17837	0.177382	0.176811	0.17989
					0.1	0.179207	0.180443	0.181721	0.190052	0.186712	0.186671	0.174046	0.169645	0.181134	0.178374	0.189801	0.173889	0.180214	0.17963	0.178797	0.17506	0.183187	0.184114	0.177731	0.176908	0.182613	0.170903	0.181536	0.17286	0.184391	0.173843	0.178335	0.187142	0.179278	0.186696	0.177997	0.187177	0.17834	0.183585	0.178165	0.180072	0.183029	0.182416	0.187099	0.17536	0.176468	0.173494	0.175992	0.176865
[truncated: 6 more columns]

## Sheet: Figure 3
Panel f													Panel g
\Delta W_E	Raw data of \eta												Raw data of \zeta
-0.099746	0.048531	0.085489	0.11193	0.070541	0.068813	0.043616	0.061514	0.024886	0.10916	0.05403			0.098998	0.040165	0.056905	0.070549	0.10867	0.065273	0.050874	0.082096	0.16021	0.10722
-0.090397	0.06873	0.067416	0.055304	0.057017	0.079461	0.1004	0.039615	0.033147	0.087041	0.045257			0.18883	0.093139	0.11465	0.0677	0.070689	0.029742	0.090788	0.091555	0.042077	0.07151
-0.080376	0.092965	0.07017	0.072065	0.059013	0.09046	0.094745	0.078676	0.089737	0.041012	0.045668			0.15326	0.16409	0.12205	0.082247	0.11512	0.10166	0.12556	0.11964	0.051582	0.11622
-0.070002	0.063588	0.090131	0.080997	0.079622	0.097799	0.067753	0.072958	0.077835	0.072407	0.079987			0.10935	0.092344	0.10711	0.10505	0.06992	0.17411	0.13357	0.09342	0.12366	0.082491
-0.060313	0.051419	0.074569	0.065998	0.089981	0.072512	0.075112	0.10202	0.11101	0.06607	0.074288			0.089111	0.091978	0.09163	0.13636	0.062915	0.1032	0.079534	0.11987	0.088035	0.045761
-0.049933	0.073952	0.033332	0.061403	0.084449	0.088195	0.070949	0.10988	0.095832	0.067733	0.10089			0.11372	0.087967	0.067793	0.0601	0.13168	0.084799	0.11505	0.058654	0.15222	0.10642
-0.040245	0.11009	0.11159	0.077994	0.054001	0.040383	0.097813	0.06726	0.10262	0.070328	0.05812			0.081323	0.054387	0.12768	0.11437	0.099771	0.093673	0.18126	0.16321	0.12163	0.11234
-0.030214	0.090628	0.037551	0.078929	0.088791	0.0921	0.106	0.060475	0.078366	0.083216	0.10031			0.11236	0.099752	0.16144	0.077731	0.11084	0.22661	0.079589	0.076774	0.11591	0.11908
-0.020525	0.10176	0.029563	0.11188	0.056701	0.090918	0.11082	0.095044	0.037753	0.097166	0.084609			0.21733	0.080146	0.16603	0.14188	0.047417	0.054451	0.11266	0.12517	0.14966	0.11802
-0.00982	0.051925	0.10593	0.1226	0.081509	0.081596	0.082164	0.081357	0.16376	0.10432	0.098371			0.27203	0.10032	0.20782	0.17759	0.059352	0.068156	0.14102	0.15668	0.18733	0.14773
-0.000152	0.11441	0.08198	0.12624	0.11873	0.11677	0.099328	0.14419	0.10491	0.099573	0.11722			0.29112	0.23804	0.13259	0.34168	0.18438	0.4741	0.21906	0.28401	0.24491	0.16819
0.010288	0.061939	0.057867	0.057818	0.072751	0.079885	0.078113	0.08922	0.050045	0.053205	0.083773			0.29219	0.29238	0.20668	0.10283	0.2575	0.3103	0.26525	0.18346	0.29292	0.24747
0.019974	0.053569	0.064901	0.074597	0.06485	0.09882	0.072909	0.085356	0.081788	0.071129	0.039108			0.21324	0.30638	0.22452	0.24423	0.20799	0.28812	0.23011	0.22656	0.19743	0.15012
0.030377	0.035149	0.047726	0.041897	0.06064	0.058437	0.066883	0.060132	0.054702	0.047348	0.069035			0.12043	0.23637	0.223	0.25345	0.19052	0.012806	0.17396	0.21603	0.24349	0.22072
0.040071	0.075385	0.04647	0.05975	0.087062	0.064476	0.036329	0.043943	0.038873	0.023384	0.024893			0.013865	0.13136	0.24965	0.2175	0.13014	0.26858	0.14553	0.19006	0.15523	0.18473
0.05047	0.038991	0.04062	0.041521	0.02558	0.024731	0.043973	0.048876	0.044332	0.035107	0.018012			0.23097	0.19386	0.13892	0.22634	0.13225	0.11791	0.13234	0.080881	0.19647	0.14684
0.060148	0.06267	0.027547	0.067403	0.024611	0.028733	0.051104	0.064672	0.035001	0.043051	0.035567			0.04314	0.41485	0.048841	0.1404	0.15704	0.11858	0.060843	0.22463	0.22241	0.054131
0.070203	0.059635	2.4442e-06	0.050658	0.001354	0.020858	0.057037	0.029779	-0.0026964	0.030881	0.042749			0.20117	0.12044	0.09464	0.077731	0.11822	0.25314	0.10907	0.1333	0.091186	0.16056
0.080589	0.016501	0.0045955	0.038654	0.018889	0.03288	0.013924	0.054429	0.0088663	0.04285	0.017334			0.15421	0.15091	0.25724	0.046537	0.0096317	0.10018	0.13504	0.0094391	0.29925	0.092847
0.089929	0.036935	0.017389	0.015217	0.012074	0.04276	0.024785	0.037457	0.017889	0.035672	0.031103			0.1086	0.033086	0.10155	0.091539	0.017313	0.019634	0.17106	0.034289	0.032423	0.19621
0.10032	0.019237	0.023803	0.016114	0.023212	0.013993	0.019684	0.018581	0.015095	0.028129	0.022101			0.02452	0.10817	0.022444	0.10038	0.075766	0.21721	0.034963	0.090161	0.038876	0.052203
0.11001	0.028744	0.015443	0.0043414	0.0040599	0.017194	0.0019524	0.024274	0.024843	0.015221	0.02249			0.070143	0.013986	0.028571	0.01043	0.027773	0.080693	0.13421	0.017317	0.010422	0.15776
0.12039	0.021777	0.017423	0.010604	0.015517	0.035181	0.022785	0.021697	0.0030333	0.0076149	0.017805			0.025208	0.012066	0.093025	0.1335	0.020189	0.038892	0.0092928	0.024831	0.24122	0.12574
0.13008	0.030087	0.026765	0.0019639	0.011127	0.012975	0.053669	0.015636	0.017889	0.019232	0.0064504			0.0084122	0.067278	0.048255	0.17958	0.18748	0.20472	0.032771	0.054301	0.092701	0.19366
0.14046	0.01219	0.022561	0.022212	0.023185	0.027892	0.015547	0.016389	0.0082468	0.024812	0.022658			0.011655	0.035727	0.099174	0.027288	0.11465	0.095537	0.027524	0.10361	0.0078132	0.022329
0.15015	0.008307	0.015728	0.015147	0.003458	0.015541	0.011057	0.024932	0.021184	0.017819	0.0099032			0.029986	0.0071591	0.013373	0.031823	0.01765	0.014616	0.030502	0.11398	0.0082479	0.027549
0.16054	0.014555	0.010286	0.013991	0.013406	0.010873	0.011291	0.011249	0.012848	0.012808	0.016642			0.079551	0.010261	0.016886	0.030936	0.0077763	0.0068904	0.054896	0.061123	0.029922	0.02109
0.17022	0.044773	0.0020741	0.0071617	0.0012154	0.010053	0.015273	0.021249	0.024225	0.0048386	0.00072707			0.022026	0.037705	0.031021	0.011486	0.010387	0.026095	0.0060153	0.019442	0.018348	0.022566
0.18096	0.01495	0.010338	0.010709	0.0074814	0.0093069	0.0086624	0.013351	0.012086	0.0041971	0.010353			0.021398	0.028985	0.04842	0.042966	0.024059	0.019937	0.017002	0.021108	0.020802	0.038705
0.1903	0.01857	0.0054474	0.015424	0.0072263	0.010451	0.0079223	0.015354	0.012363	0.011323	0.012227			0.012105	0.049953	0.014015	0.022774	0.014435	0.0203	0.016788	0.027279	0.018044	0.019934
0.19998	0.01386	0.019132	0.018606	0.010593	0.01869	0.019972	0.014426	0.005894	0.011871	0.016905			0.0070248	0.010548	0.043616	0.049029	0.022221	0.049289	0.027173	0.013303	0.020638	0.024815

## Sheet: Figure 4a
Panel a
Time (ms)	Spontaneou correlation, raw data											Time (ms)	Evoked correlation, raw data
0	1	1	1	1	1	1	1	1	1	1		0	1	1	1	1	1	1	1	1	1	1
0.1	0.9965	0.99621	0.99617	0.99599	0.99618	0.99608	0.99634	0.9965	0.99658	0.99147		0.1	0.99697	0.99551	0.99628	0.99628	0.99655	0.99592	0.99636	0.99652	0.99612	0.99606
0.2	0.99302	0.99245	0.99234	0.99199	0.99238	0.99217	0.99269	0.99302	0.99319	0.98296		0.2	0.99398	0.99106	0.9926	0.99261	0.99313	0.99186	0.99277	0.99309	0.9923	0.99216
0.3	0.98958	0.9887	0.98853	0.98804	0.98859	0.98827	0.98905	0.98955	0.9898	0.97947		0.3	0.99101	0.98664	0.98897	0.98895	0.98973	0.98786	0.98922	0.98968	0.98849	0.98829
0.4	0.98615	0.98497	0.98474	0.9841	0.98482	0.98438	0.98542	0.98611	0.98645	0.976		0.4	0.98809	0.98226	0.98537	0.98535	0.98636	0.98389	0.98571	0.9863	0.98472	0.98444
0.5	0.98274	0.98124	0.98096	0.98017	0.98107	0.9805	0.98181	0.98268	0.98312	0.97255		0.5	0.9852	0.97792	0.98182	0.98179	0.98303	0.97995	0.98224	0.98297	0.98096	0.98062
0.6	0.97936	0.97752	0.97719	0.97625	0.97734	0.97664	0.97821	0.97927	0.9798	0.9691		0.6	0.98234	0.97363	0.97831	0.97825	0.97972	0.97604	0.97881	0.97968	0.97725	0.97682
0.7	0.97599	0.97381	0.97344	0.97235	0.97363	0.97278	0.97463	0.97588	0.97651	0.96569		0.7	0.97952	0.96937	0.97484	0.97471	0.97648	0.97215	0.97541	0.97642	0.97355	0.97306
0.8	0.97263	0.9701	0.96971	0.96846	0.96992	0.96894	0.97108	0.97252	0.97325	0.9623		0.8	0.97674	0.96514	0.97141	0.97118	0.97328	0.96829	0.97207	0.9732	0.96988	0.96935
0.9	0.96928	0.96641	0.96599	0.96459	0.96624	0.96511	0.96754	0.96916	0.97001	0.95892		0.9	0.974	0.96097	0.96802	0.96768	0.97011	0.96444	0.96879	0.97001	0.96623	0.96569
1	0.96595	0.96274	0.96228	0.96073	0.96259	0.96129	0.96403	0.96581	0.9668	0.95557		1	0.9713	0.95683	0.96466	0.96422	0.96696	0.96063	0.96554	0.96686	0.9626	0.96206
1.1	0.96265	0.95908	0.9586	0.95688	0.95895	0.95747	0.96054	0.96248	0.96361	0.95223		1.1	0.96862	0.95274	0.96134	0.96079	0.96385	0.95686	0.96233	0.96375	0.95901	0.95847
1.2	0.95937	0.95543	0.95494	0.95305	0.95535	0.95367	0.95707	0.95917	0.96043	0.94892		1.2	0.96598	0.94869	0.95806	0.95739	0.96077	0.95312	0.95919	0.96068	0.95545	0.95493
1.3	0.95612	0.95179	0.95131	0.94925	0.95175	0.94989	0.95362	0.9559	0.95727	0.94562		1.3	0.96337	0.94468	0.95482	0.954	0.95771	0.94941	0.9561	0.95764	0.95191	0.95143
1.4	0.95289	0.94816	0.9477	0.94545	0.94817	0.94611	0.9502	0.95264	0.95413	0.94234		1.4	0.96082	0.94072	0.95161	0.95065	0.95471	0.94573	0.95305	0.95466	0.94841	0.94795
1.5	0.94968	0.94455	0.94411	0.94167	0.94461	0.94235	0.94679	0.9494	0.95102	0.93907		1.5	0.95831	0.93682	0.94842	0.94733	0.95175	0.94209	0.95005	0.95172	0.94493	0.94452
1.6	0.94648	0.94096	0.94053	0.9379	0.94107	0.9386	0.9434	0.94619	0.94791	0.93583		1.6	0.95582	0.93298	0.94527	0.94403	0.94881	0.93846	0.94713	0.94882	0.94152	0.94113
1.7	0.94332	0.93737	0.93698	0.93417	0.93755	0.93488	0.94003	0.94301	0.94485	0.93261		1.7	0.95339	0.92917	0.94216	0.94075	0.94591	0.93561	0.94432	0.94597	0.93814	0.9378
1.8	0.94017	0.9338	0.93343	0.93045	0.93404	0.93117	0.93669	0.93984	0.9418	0.92943		1.8	0.95099	0.92542	0.9391	0.93751	0.94304	0.9328	0.94155	0.94318	0.93479	0.93451
1.9	0.93704	0.93024	0.92991	0.92675	0.93054	0.92748	0.93338	0.9367	0.93877	0.92627		1.9	0.94867	0.92172	0.9361	0.9343	0.94023	0.93005	0.93882	0.94044	0.93146	0.93127
2	0.93395	0.92669	0.92643	0.92308	0.92707	0.92381	0.9301	0.93359	0.93579	0.92312		2	0.94638	0.91807	0.93314	0.93112	0.93746	0.92734	0.93615	0.93775	0.92816	0.92806
2.1	0.93089	0.92315	0.92297	0.91943	0.92362	0.92014	0.92685	0.93051	0.93284	0.91999		2.1	0.94416	0.91448	0.93023	0.92797	0.93473	0.92467	0.93351	0.9351	0.9249	0.9249
2.2	0.92785	0.91963	0.91954	0.91581	0.92019	0.91649	0.92362	0.92747	0.92992	0.91688		2.2	0.94199	0.91093	0.92735	0.92485	0.93206	0.92202	0.93093	0.93247	0.92167	0.92179
2.3	0.92484	0.91613	0.91614	0.91221	0.91678	0.91287	0.92041	0.92445	0.92704	0.91381		2.3	0.93986	0.90745	0.9245	0.92175	0.92943	0.91942	0.92843	0.92988	0.91847	0.91871
2.4	0.92185	0.91266	0.91276	0.90863	0.91339	0.90926	0.91722	0.92147	0.92419	0.91077		2.4	0.93781	0.90401	0.92169	0.91871	0.92683	0.91687	0.92597	0.92733	0.91531	0.91567
2.5	0.91888	0.9092	0.9094	0.90507	0.91001	0.90567	0.91405	0.91853	0.92137	0.90776		2.5	0.93579	0.90062	0.9189	0.91569	0.92428	0.91437	0.92356	0.92482	0.91217	0.91269
2.6	0.91595	0.90576	0.90607	0.90154	0.90666	0.9021	0.91091	0.91561	0.91857	0.90479		2.6	0.93381	0.89729	0.91614	0.91271	0.92177	0.91193	0.92119	0.92235	0.90905	0.90974
2.7	0.91304	0.90236	0.90275	0.89804	0.90334	0.89856	0.9078	0.91272	0.91581	0.90185		2.7	0.93187	0.89402	0.91342	0.90978	0.9193	0.90955	0.91887	0.91992	0.90596	0.90684
2.8	0.91015	0.89898	0.89944	0.89457	0.90004	0.89504	0.9047	0.90986	0.91307	0.89897		2.8	0.92996	0.89081	0.91073	0.90687	0.91685	0.90721	0.91659	0.91752	0.9029	0.90398
2.9	0.90729	0.89563	0.89617	0.89112	0.89678	0.89157	0.90164	0.90704	0.91037	0.8961		2.9	0.9281	0.88765	0.90809	0.90401	0.91445	0.9049	0.91435	0.91516	0.89986	0.90113
3	0.90445	0.89232	0.89292	0.8877	0.89355	0.88814	0.8986	0.90425	0.9077	0.89327		3	0.92627	0.88453	0.90547	0.90118	0.91207	0.90264	0.91214	0.91283	0.89685	0.89833
3.1	0.90163	0.88903	0.8897	0.88431	0.89034	0.88472	0.89558	0.90149	0.90506	0.89047		3.1	0.92448	0.88144	0.90289	0.89839	0.90973	0.9004	0.90997	0.91056	0.89387	0.89556
3.2	0.89883	0.88575	0.8865	0.88094	0.88718	0.88134	0.89258	0.89877	0.90246	0.88771		3.2	0.92272	0.87839	0.90036	0.89562	0.90742	0.8982	0.90784	0.90831	0.89091	0.89284
3.3	0.89606	0.8825	0.88331	0.87758	0.88404	0.87798	0.88961	0.89607	0.89988	0.88497		3.3	0.921	0.87538	0.89785	0.89289	0.90514	0.89602	0.90577	0.9061	0.88798	0.89015
3.4	0.8933	0.87928	0.88014	0.87426	0.88091	0.87464	0.88664	0.8934	0.89734	0.88226		3.4	0.91931	0.87242	0.89537	0.89019	0.9029	0.89388	0.90375	0.90392	0.88507	0.8875
3.5	0.89057	0.87609	0.87699	0.87097	0.87779	0.87132	0.88369	0.89076	0.89484	0.87957		3.5	0.91766	0.86949	0.89293	0.88752	0.90069	0.89178	0.90177	0.90178	0.88218	0.88489
3.6	0.88785	0.87291	0.87386	0.86771	0.8747	0.86803	0.88076	0.88817	0.89237	0.87692		3.6	0.91606	0.86661	0.89053	0.88488	0.8985	0.88974	0.89982	0.89967	0.87931	0.88232
3.7	0.88517	0.86975	0.87076	0.86448	0.87163	0.86475	0.87785	0.8856	0.88993	0.87428		3.7	0.9145	0.86416	0.88816	0.88263	0.89634	0.88772	0.89789	0.89761	0.87646	0.87978
3.8	0.8825	0.8666	0.86768	0.86125	0.86858	0.86148	0.87496	0.88304	0.88751	0.87167		3.8	0.91297	0.86174	0.88581	0.88041	0.89421	0.88573	0.896	0.89558	0.87363	0.87763
3.9	0.87984	0.86348	0.86463	0.85805	0.86555	0.85824	0.87208	0.88049	0.88512	0.86908		3.9	0.91148	0.85937	0.88349	0.8782	0.89211	0.88377	0.89413	0.89359	0.87082	0.8755
4	0.87721	0.86036	0.86158	0.85486	0.86253	0.855	0.86921	0.87797	0.88275	0.8665		4	0.91002	0.85705	0.8812	0.87603	0.89004	0.88184	0.89231	0.89162	0.86804	0.87342
4.1	0.8746	0.85724	0.85855	0.85169	0.85953	0.85177	0.86636	0.87548	0.8804	0.86394		4.1	0.9086	0.85477	0.87895	0.87388	0.88801	0.87993	0.89051	0.8897	0.86528	0.87136
4.2	0.87201	0.85414	0.85553	0.84854	0.85654	0.84855	0.86353	0.87301	0.87806	0.8614		4.2	0.90719	0.85251	0.87672	0.87176	0.886	0.87806	0.88874	0.88782	0.86255	0.86938
4.3	0.86942	0.85105	0.85253	0.8454	0.85358	0.84535	0.86072	0.87055	0.87574	0.85887		4.3	0.90582	0.85029	0.87453	0.86964	0.88403	0.8762	0.887	0.88597	0.85983	0.86744
4.4	0.86686	0.84797	0.84955	0.84227	0.85063	0.84216	0.85793	0.86812	0.87342	0.85634		4.4	0.90448	0.84811	0.87235	0.86755	0.88208	0.87438	0.88529	0.8842	0.85715	0.86553
4.5	0.86432	0.8449	0.84657	0.83915	0.8477	0.83899	0.85515	0.8657	0.87113	0.85383		4.5	0.90317	0.84598	0.8702	0.86547	0.88015	0.87257	0.88361	0.88246	0.8545	0.86365
4.6	0.8618	0.84183	0.84361	0.83605	0.84479	0.83583	0.85238	0.8633	0.86885	0.85135		4.6	0.90189	0.84389	0.86807	0.86342	0.87824	0.8708	0.88196	0.88075	0.85215	0.86181
4.7	0.85929	0.83879	0.84068	0.83296	0.84189	0.83268	0.84964	0.86091	0.8666	0.84887		4.7	0.90064	0.84184	0.86596	0.86138	0.87637	0.86905	0.88033	0.87908	0.84982	0.86
4.8	0.8568	0.83575	0.83776	0.82989	0.839	0.82954	0.84691	0.85854	0.86435	0.84642		4.8	0.89941	0.83982	0.86387	0.85938	0.87452	0.86732	0.87872	0.87744	0.84779	0.85822
4.9	0.85432	0.83273	0.83486	0.82682	0.83614	0.82642	0.84419	0.85619	0.86212	0.84397		4.9	0.89822	0.83784	0.86181	0.8574	0.8727	0.86561	0.87717	0.87584	0.84581	0.85647
5	0.85187	0.82972	0.83197	0.82378	0.83329	0.8233	0.84149	0.85385	0.85991	0.84155		5	0.89705	0.83591	0.85978	0.85544	0.87091	0.86393	0.87565	0.87427	0.84384	0.85474
5.1	0.84944	0.82672	0.82909	0.82074	0.83046	0.8202	0.83881	0.85152	0.85771	0.83914		5.1	0.89592	0.83401	0.85778	0.85351	0.86914	0.86226	0.87415	0.87271	0.8419	0.85305
5.2	0.84704	0.82374	0.82624	0.81773	0.82764	0.81711	0.83614	0.8492	0.85554	0.83672		5.2	0.8948	0.83215	0.85581	0.85161	0.86739	0.86063	0.87271	0.87118	0.83999	0.85138
5.3	0.84466	0.82078	0.8234	0.81473	0.82484	0.81403	0.83349	0.84689	0.85338	0.83433		5.3	0.89371	0.83033	0.85387	0.84973	0.86568	0.85901	0.87129	0.86968	0.8381	0.84975
5.4	0.84227	0.81781	0.82056	0.81172	0.82204	0.81093	0.83082	0.84457	0.85118	0.83192		5.4	0.89264	0.82853	0.85194	0.84786	0.86399	0.85742	0.86987	0.8682	0.83622	0.84814
5.5	0.8398	0.81478	0.81764	0.80865	0.81916	0.80778	0.82809	0.84217	0.84893	0.82947		5.5	0.89154	0.8267	0.84995	0.84594	0.86229	0.85578	0.8684	0.86669	0.8343	0.84651
5.6	0.83723	0.81166	0.81465	0.80549	0.81622	0.80454	0.82522	0.83968	0.84655	0.82691		5.6	0.89036	0.82482	0.84785	0.84391	0.8605	0.85405	0.86681	0.86506	0.83231	0.84479
5.7	0.8346	0.80844	0.81155	0.80223	0.81313	0.80121	0.82223	0.83705	0.84404	0.82422		5.7	0.889	0.82282	0.84564	0.84177	0.85857	0.85221	0.86508	0.86327	0.83021	0.84295
5.8	0.83189	0.80509	0.80837	0.79884	0.80995	0.79771	0.81911	0.83421	0.84143	0.8214		5.8	0.88746	0.82068	0.84326	0.83948	0.85656	0.85025	0.86326	0.86134	0.82798	0.84094
5.9	0.82903	0.80163	0.80512	0.79534	0.80662	0.79409	0.8159	0.83123	0.83868	0.81842		5.9	0.88574	0.81835	0.84072	0.83707	0.85442	0.84815	0.86126	0.85927	0.82564	0.83873
6	0.82607	0.79805	0.80178	0.79177	0.80321	0.79038	0.81255	0.8281	0.83582	0.8153		6	0.88388	0.81584	0.83798	0.83444	0.85216	0.84587	0.85908	0.85705	0.82308	0.83636
6.1	0.82294	0.79441	0.79827	0.78811	0.79971	0.78656	0.80903	0.82487	0.83285	0.81204		6.1	0.88183	0.81309	0.8351	0.83164	0.84975	0.84343	0.85676	0.85459	0.82036	0.8338
6.2	0.81974	0.79067	0.7947	0.78434	0.79611	0.78267	0.80542	0.82153	0.82976	0.80867		6.2	0.87962	0.81015	0.83206	0.82871	0.8472	0.84086	0.85426	0.85201	0.81753	0.83108
6.3	0.81641	0.7868	0.7911	0.78046	0.79239	0.7787	0.80172	0.81809	0.82655	0.80522		6.3	0.87724	0.80697	0.82889	0.82563	0.84447	0.83813	0.85157	0.84925	0.81457	0.82818
6.4	0.81298	0.78283	0.78742	0.77651	0.7886	0.77468	0.79792	0.81454	0.82327	0.80172		6.4	0.87471	0.8036	0.82561	0.82242	0.84157	0.83529	0.84873	0.84629	0.8115	0.82515
6.5	0.80946	0.7788	0.78368	0.77248	0.78474	0.77061	0.79405	0.81093	0.81992	0.79816		6.5	0.87202	0.80007	0.8222	0.81912	0.83853	0.83233	0.84574	0.84322	0.80832	0.82198
6.6	0.80588	0.77471	0.77989	0.76842	0.78079	0.76645	0.79014	0.80728	0.81648	0.79457		6.6	0.86925	0.79642	0.81865	0.81572	0.83535	0.82931	0.84263	0.84003	0.805	0.81877
6.7	0.80223	0.77058	0.776	0.76435	0.77679	0.76224	0.78618	0.80357	0.81299	0.79094		6.7	0.86635	0.79266	0.81502	0.81227	0.83207	0.8262	0.83946	0.83677	0.80164	0.8155
6.8	0.79855	0.76643	0.77208	0.76023	0.77273	0.75802	0.78219	0.7998	0.80946	0.78728		6.8	0.86339	0.78884	0.81133	0.80897	0.82875	0.823	0.83616	0.83345	0.79815	0.81217
6.9	0.79481	0.76221	0.76809	0.75609	0.76863	0.75379	0.77818	0.79602	0.80591	0.78354		6.9	0.86039	0.78501	0.80757	0.80566	0.82541	0.81973	0.83282	0.83008	0.79454	0.80878
7	0.79105	0.75796	0.76406	0.75191	0.76453	0.74953	0.77416	0.79222	0.80231	0.77978		7	0.85736	0.78114	0.80378	0.8023	0.82204	0.81642	0.82945	0.82671	0.79091	0.80534
7.1	0.78728	0.75366	0.76003	0.7477	0.76042	0.74525	0.77011	0.78838	0.79869	0.77598		7.1	0.85433	0.77724	0.8	0.79894	0.81866	0.81311	0.82603	0.82334	0.78724	0.80186
7.2	0.78348	0.74936	0.75598	0.74349	0.75632	0.74096	0.76606	0.78456	0.79506	0.77216		7.2	0.85124	0.77337	0.79624	0.79557	0.81532	0.80978	0.82263	0.81991	0.78357	0.79837
7.3	0.7797	0.74508	0.75192	0.73931	0.7522	0.73667	0.76202	0.78075	0.79144	0.76835		7.3	0.84819	0.76951	0.79249	0.79222	0.81198	0.80643	0.81925	0.81648	0.77996	0.79485
7.4	0.7759	0.74082	0.74787	0.73512	0.74809	0.73239	0.75795	0.77695	0.7878	0.76453		7.4	0.84516	0.76568	0.78877	0.78887	0.80865	0.8031	0.8159	0.81305	0.77636	0.79131
7.5	0.7721	0.73658	0.74381	0.73094	0.744	0.7281	0.75387	0.77315	0.78418	0.76072		7.5	0.84217	0.76188	0.78508	0.78553	0.80533	0.79976	0.81258	0.80963	0.7728	0.78776
7.6	0.76831	0.73235	0.73978	0.72676	0.73993	0.72379	0.7498	0.76933	0.78057	0.75692		7.6	0.83922	0.75811	0.78141	0.78222	0.80205	0.79645	0.80931	0.80622	0.76923	0.78424
7.7	0.76453	0.72812	0.73577	0.72259	0.73589	0.71947	0.74574	0.7655	0.77697	0.75313		7.7	0.83633	0.75439	0.77778	0.77894	0.7988	0.79317	0.80609	0.80283	0.76569	0.78071
7.8	0.76075	0.7239	0.73177	0.71843	0.73186	0.7152	0.74171	0.76169	0.77338	0.74937		7.8	0.83348	0.75074	0.77419	0.77567	0.79559	0.78991	0.80292	0.79949	0.7622	0.7772
7.9	0.75698	0.7197	0.72776	0.71428	0.72782	0.7109	0.73773	0.7579	0.7698	0.74564		7.9	0.83065	0.74712	0.77066	0.77242	0.79238	0.78671	0.79974	0.79617	0.75872	0.77373
8	0.75326	0.71551	0.72377	0.71015	0.72381	0.70662	0.73374	0.75413	0.76625	0.74194		8	0.82786	0.74356	0.76715	0.7692	0.78921	0.7835	0.79661	0.79291	0.75525	0.77031
8.1	0.74956	0.71134	0.71979	0.70603	0.71982	0.70236	0.72975	0.75039	0.76271	0.73827		8.1	0.82512	0.74004	0.76366	0.76603	0.78607	0.78035	0.79353	0.78969	0.75181	0.76693
8.2	0.74589	0.7072	0.71582	0.70194	0.71587	0.69811	0.72578	0.74667	0.75919	0.7346		8.2	0.82243	0.73656	0.7602	0.76288	0.78298	0.77721	0.79049	0.78649	0.7484	0.76361
8.3	0.74225	0.70307	0.71189	0.69788	0.71193	0.69387	0.72184	0.74296	0.75569	0.73096		8.3	0.81979	0.73312	0.75677	0.75978	0.77991	0.77412	0.78748	0.78333	0.745	0.76035
8.4	0.73863	0.69897	0.70798	0.69384	0.70799	0.68966	0.71793	0.73929	0.75222	0.72736		8.4	0.81719	0.72973	0.75338	0.75674	0.77687	0.77106	0.78452	0.78018	0.74163	0.75713
8.5	0.73503	0.69488	0.70407	0.68984	0.70407	0.68547	0.71406	0.73565	0.74877	0.72379		8.5	0.81462	0.7264	0.75003	0.75375	0.77386	0.76804	0.78161	0.77709	0.73829	0.75394
8.6	0.73147	0.69082	0.70018	0.68585	0.70019	0.68132	0.71022	0.73203	0.74536	0.72028		8.6	0.81208	0.72312	0.74671	0.75079	0.77088	0.76507	0.77876	0.77404	0.73498	0.7508
8.7	0.72794	0.68678	0.69629	0.68187	0.6963	0.67721	0.70638	0.72844	0.74196	0.71679		8.7	0.80958	0.71988	0.7434	0.74785	0.76796	0.76215	0.77594	0.77102	0.7317	0.7477
8.8	0.72443	0.68277	0.69245	0.67792	0.69244	0.67312	0.70255	0.72488	0.73859	0.71332		8.8	0.80712	0.71667	0.74014	0.74495	0.76506	0.75928	0.77316	0.76804	0.72844	0.74465
8.9	0.72096	0.67878	0.68863	0.67402	0.6886	0.66906	0.69873	0.72136	0.73524	0.70988		8.9	0.80469	0.71348	0.7369	0.74208	0.76221	0.75644	0.77043	0.76509	0.72521	0.74166
9	0.71753	0.67483	0.68484	0.67014	0.68478	0.66503	0.69492	0.71787	0.73192	0.70645		9	0.80229	0.71034	0.73368	0.73924	0.75939	0.75363	0.76776	0.76216	0.722	0.73868
9.1	0.7141	0.67091	0.68105	0.66629	0.68098	0.66101	0.69116	0.71441	0.72862	0.70304		9.1	0.79992	0.70723	0.73047	0.73643	0.7566	0.75085	0.76512	0.75927	0.71881	0.73587
9.2	0.71069	0.66702	0.67729	0.66246	0.6772	0.65701	0.68741	0.71098	0.72535	0.69964		9.2	0.79755	0.70416	0.72729	0.73363	0.75378	0.74811	0.76251	0.75639	0.71564	0.7331
9.3	0.70729	0.66314	0.67355	0.65863	0.67344	0.65304	0.68367	0.70756	0.72209	0.69626		9.3	0.79521	0.70112	0.72413	0.73084	0.75099	0.74538	0.75993	0.75354	0.71251	0.73034
9.4	0.70391	0.65925	0.66987	0.65483	0.6697	0.64909	0.67994	0.70414	0.71887	0.69289		9.4	0.79288	0.69809	0.72099	0.72805	0.7482	0.74268	0.75745	0.75069	0.70939	0.7276
9.5	0.70054	0.65536	0.66618	0.65103	0.66595	0.64514	0.67623	0.70071	0.71564	0.68955		9.5	0.79057	0.69508	0.71786	0.72529	0.74542	0.74001	0.75499	0.74785	0.70623	0.72486
9.6	0.69718	0.65149	0.66249	0.64725	0.66221	0.64121	0.67251	0.6973	0.71241	0.68621		9.6	0.78828	0.6921	0.71476	0.72253	0.74265	0.73731	0.75255	0.74503	0.70309	0.72213
9.7	0.69382	0.64761	0.65881	0.64347	0.65849	0.63727	0.66881	0.6939	0.7092	0.68288		9.7	0.78602	0.68915	0.71165	0.71979	0.73988	0.73464	0.75014	0.74222	0.69996	0.71942
9.8	0.69048	0.64375	0.65514	0.6397	0.65477	0.63333	0.66511	0.69053	0.70599	0.67956		9.8	0.78377	0.6862	0.70856	0.71704	0.73713	0.73198	0.74774	0.73943	0.69682	0.71673
9.9	0.68715	0.63989	0.65147	0.63592	0.65104	0.62941	0.66143	0.68718	0.70279	0.67624		9.9	0.78152	0.68328	0.70549	0.7143	0.73439	0.72934	0.74536	0.73667	0.6937	0.71406
10	0.68383	0.63604	0.64781	0.63216	0.64732	0.62549	0.65776	0.68384	0.6996	0.67295		10	0.7793	0.68039	0.70242	0.71157	0.73168	0.72671	0.74298	0.73393	0.69059	0.71139
10.1	0.68051	0.63219	0.64414	0.6284	0.6436	0.62158	0.6541	0.68052	0.6964	0.66966		10.1	0.77709	0.67752	0.69935	0.70885	0.72898	0.72409	0.74063	0.73122	0.68749	0.70875
10.2	0.6772	0.62834	0.64049	0.62466	0.63988	0.61767	0.65044	0.67719	0.69323	0.66638		10.2	0.77489	0.67468	0.69632	0.70616	0.72627	0.7215	0.73829	0.72849	0.6844	0.70612
10.3	0.6739	0.6245	0.63684	0.62093	0.63617	0.61376	0.64679	0.67387	0.69006	0.6631		10.3	0.7727	0.67185	0.6933	0.70348	0.72358	0.71891	0.73596	0.72578	0.68131	0.70351
10.4	0.67062	0.62066	0.63319	0.61721	0.63246	0.60985	0.64312	0.67054	0.6869	0.65984		10.4	0.77053	0.66904	0.6903	0.70082	0.72091	0.71634	0.73364	0.72309	0.67826	0.70092
10.5	0.66734	0.61683	0.62955	0.61349	0.62876	0.60594	0.63946	0.66719	0.68374	0.65657		10.5	0.76839	0.66627	0.68733	0.69818	0.71825	0.71375	0.73135	0.7204	0.67521	0.69834
10.6	0.66407	0.61298	0.6259	0.60978	0.62506	0.60203	0.6358	0.66386	0.68059	0.65332		10.6	0.76627	0.6635	0.68436	0.69555	0.71561	0.7112	0.72907	0.71773	0.67217	0.69579
10.7	0.66082	0.60915	0.62226	0.60606	0.62135	0.59813	0.63214	0.66054	0.67744	0.65006		10.7	0.76417	0.66076	0.6814	0.69294	0.71298	0.70865	0.7268	0.71508	0.66916	0.69325
10.8	0.65755	0.60531	0.6186	0.60234	0.61763	0.59422	0.62846	0.65722	0.67427	0.64684		10.8	0.76208	0.65804	0.67845	0.69032	0.71034	0.70609	0.72452	0.71244	0.66614	0.69072
10.9	0.65426	0.60147	0.61491	0.59862	0.61389	0.59029	0.62478	0.6539	0.67109	0.64361		10.9	0.75999	0.65532	0.6755	0.68772	0.70771	0.70355	0.72221	0.7098	0.66312	0.6882
11	0.65098	0.5976	0.61118	0.59488	0.61013	0.58634	0.62107	0.65057	0.66788	0.64036		11	0.75791	0.65259	0.67252	0.68511	0.70509	0.70099	0.71983	0.70715	0.66008	0.68566
11.1	0.64768	0.59368	0.60743	0.5911	0.60636	0.58238	0.61731	0.6472	0.66465	0.63709		11.1	0.7558	0.64986	0.66953	0.68249	0.70245	0.69841	0.71744	0.70449	0.65703	0.68309
11.2	0.64435	0.58972	0.60364	0.58729	0.60257	0.57837	0.61353	0.64379	0.66137	0.63378		11.2	0.75365	0.64709	0.66652	0.67984	0.6998	0.6958	0.71501	0.70182	0.65397	0.68051
11.3	0.64099	0.58573	0.59982	0.58343	0.59873	0.57433	0.60971	0.64033	0.65808	0.63044		11.3	0.75148	0.64432	0.66348	0.67716	0.69711	0.69318	0.71254	0.69911	0.65088	0.67789
11.4	0.63758	0.58171	0.59598	0.57954	0.59486	0.57024	0.60588	0.63681	0.65476	0.62703		11.4	0.74927	0.6415	0.66039	0.67444	0.69439	0.69051	0.70998	0.69635	0.64776	0.67522
11.5	0.63416	0.57764	0.59214	0.57561	0.59099	0.5661	0.60204	0.63326	0.6514	0.6236		11.5	0.74703	0.63866	0.65727	0.67168	0.6916	0.68776	0.7074	0.69358	0.64461	0.67251
11.6	0.63069	0.57353	0.58829	0.57165	0.58709	0.56191	0.59818	0.62967	0.648	0.62009		11.6	0.74474	0.63573	0.6541	0.66889	0.68879	0.68497	0.70476	0.69074	0.64142	0.66972
11.7	0.62717	0.5694	0.58442	0.56765	0.58316	0.55767	0.59426	0.62604	0.64457	0.61652		11.7	0.74241	0.63273	0.65088	0.66603	0.68597	0.68211	0.70209	0.68786	0.6382	0.66688
11.8	0.62361	0.56523	0.58053	0.56361	0.57921	0.55339	0.59032	0.62235	0.64107	0.6129		11.8	0.74002	0.62965	0.64761	0.66309	0.68309	0.6792	0.69934	0.68495	0.63496	0.66397
11.9	0.62	0.56104	0.57662	0.55953	0.57523	0.5491	0.58632	0.61863	0.63754	0.60925		11.9	0.73755	0.6265	0.6443	0.6601	0.68019	0.67624	0.69656	0.68199	0.63168	0.661
12	0.61635	0.55681	0.57266	0.5554	0.5712	0.54478	0.58229	0.61489	0.63395	0.60556		12	0.735	0.62328	0.64093	0.65706	0.67723	0.67322	0.69373	0.67899	0.62834	0.65793
12.1	0.61266	0.55257	0.56869	0.55125	0.56714	0.54045	0.57824	0.6111	0.63034	0.60183		12.1	0.73239	0.62	0.63754	0.65398	0.67422	0.67014	0.69083	0.67592	0.62498	0.65481
12.2	0.6089	0.54831	0.56468	0.54709	0.56306	0.53608	0.57417	0.60726	0.62668	0.59805		12.2	0.7297	0.61667	0.63409	0.65084	0.67118	0.667	0.68786	0.67278	0.62162	0.65162
12.3	0.60513	0.54403	0.56066	0.5429	0.55897	0.53173	0.57007	0.6034	0.62299	0.59425		12.3	0.72697	0.61327	0.63059	0.64764	0.66807	0.66381	0.68487	0.6696	0.61822	0.64835
12.4	0.60134	0.53973	0.55666	0.5387	0.55486	0.52735	0.56589	0.59951	0.61926	0.59041		12.4	0.72418	0.60975	0.62702	0.64443	0.6649	0.66058	0.68182	0.66632	0.61476	0.64503
12.5	0.59751	0.53541	0.55261	0.53447	0.55071	0.52295	0.56168	0.59561	0.61551	0.58656		12.5	0.72131	0.60616	0.62343	0.64116	0.66166	0.65729	0.67867	0.66298	0.61123	0.64169
12.6	0.59366	0.53109	0.54854	0.53022	0.54653	0.51855	0.55745	0.59168	0.61174	0.58267		12.6	0.71836	0.60249	0.61981	0.63786	0.65837	0.65397	0.67547	0.65963	0.60766	0.63827
12.7	0.58979	0.52671	0.54446	0.52596	0.54231	0.51415	0.5532	0.58774	0.60794	0.57878		12.7	0.71534	0.59874	0.61615	0.63448	0.65503	0.65061	0.67222	0.65624	0.60403	0.63483
12.8	0.58591	0.52231	0.54036	0.52169	0.53807	0.50976	0.54894	0.58376	0.60413	0.57487		12.8	0.71225	0.5949	0.61245	0.63112	0.65165	0.64723	0.66888	0.65278	0.60035	0.63139
12.9	0.58199	0.51786	0.53625	0.5174	0.5338	0.50536	0.54467	0.57975	0.60032	0.57091		12.9	0.70912	0.59102	0.60872	0.62773	0.64824	0.64382	0.66546	0.64931	0.59665	0.62794
13	0.57809	0.51339	0.53213	0.51311	0.5295	0.50096	0.54038	0.57572	0.5965	0.56695		13	0.70601	0.58711	0.60495	0.62433	0.64477	0.6404	0.662	0.64583	0.59298	0.62448
13.1	0.57421	0.50894	0.52802	0.50882	0.5252	0.49657	0.5361	0.57168	0.59267	0.56301		13.1	0.70288	0.58322	0.60117	0.62091	0.64128	0.63696	0.65854	0.64232	0.5893	0.62102
13.2	0.57033	0.50449	0.52393	0.50455	0.5209	0.4922	0.53184	0.56766	0.58886	0.55907		13.2	0.69973	0.57933	0.59742	0.61749	0.63778	0.63352	0.65507	0.6388	0.5856	0.61759
13.3	0.56648	0.50008	0.51988	0.50029	0.51661	0.48783	0.52759	0.56364	0.58507	0.55517		13.3	0.69657	0.57544	0.59367	0.61407	0.63427	0.63011	0.65161	0.63529	0.58194	0.61419
13.4	0.56263	0.49568	0.51584	0.49604	0.51234	0.48345	0.52336	0.55965	0.58128	0.55127		13.4	0.69343	0.57156	0.58995	0.61068	0.63076	0.62669	0.64818	0.6318	0.57832	0.61084
13.5	0.55881	0.49129	0.51184	0.49181	0.50811	0.4791	0.51915	0.55567	0.57751	0.5474		13.5	0.69035	0.56773	0.58625	0.60731	0.62729	0.62331	0.64477	0.62834	0.57471	0.60748
13.6	0.55501	0.48693	0.50788	0.48758	0.50392	0.47478	0.51495	0.55173	0.57376	0.54354		13.6	0.68731	0.56396	0.58264	0.60398	0.62387	0.61996	0.64142	0.62493	0.57116	0.60412
13.7	0.55126	0.4826	0.50394	0.48341	0.49975	0.47048	0.5108	0.54782	0.57004	0.53969		13.7	0.68434	0.56025	0.57908	0.60069	0.62051	0.61665	0.63812	0.62155	0.56765	0.60082
13.8	0.54755	0.47833	0.50004	0.47928	0.49561	0.46621	0.50668	0.54396	0.56634	0.53585		13.8	0.68144	0.55664	0.57557	0.59745	0.61723	0.61341	0.6349	0.61828	0.56431	0.59759
13.9	0.54392	0.47413	0.49615	0.47519	0.49153	0.46199	0.50261	0.54013	0.56271	0.53205		13.9	0.67861	0.55314	0.57212	0.59431	0.61405	0.61024	0.63178	0.61509	0.56105	0.59444
14	0.54029	0.46999	0.4923	0.47116	0.4875	0.4578	0.49861	0.53636	0.55913	0.5283		14	0.67587	0.54972	0.56878	0.59122	0.61095	0.60716	0.62874	0.61196	0.55784	0.59138
14.1	0.53674	0.46588	0.48853	0.46719	0.48353	0.45364	0.49466	0.53263	0.55561	0.52463		14.1	0.6732	0.54642	0.56551	0.58823	0.60793	0.60416	0.62578	0.60896	0.55471	0.58841
14.2	0.53323	0.46183	0.48482	0.46328	0.4796	0.44953	0.4908	0.52899	0.55216	0.52103		14.2	0.67062	0.54323	0.56236	0.58535	0.60499	0.60124	0.62291	0.60603	0.5517	0.58552
14.3	0.5298	0.45785	0.48114	0.45943	0.47575	0.4455	0.48699	0.5254	0.54878	0.51751		14.3	0.66814	0.54015	0.5593	0.58252	0.6021	0.5984	0.62013	0.60318	0.54876	0.58274
14.4	0.52638	0.45393	0.4775	0.45565	0.47195	0.44155	0.48326	0.52192	0.54543	0.51406		14.4	0.66575	0.53715	0.55633	0.57976	0.59925	0.59562	0.61741	0.60042	0.54588	0.58005
14.5	0.52301	0.45008	0.47393	0.45191	0.46822	0.43764	0.47958	0.51852	0.54215	0.51066		14.5	0.66347	0.53422	0.55343	0.57705	0.59645	0.5929	0.61477	0.59773	0.54306	0.57741
14.6	0.51969	0.44628	0.47041	0.44823	0.46453	0.43378	0.47597	0.51516	0.53893	0.50733		14.6	0.66125	0.53134	0.55057	0.57441	0.59371	0.59025	0.61222	0.59511	0.54029	0.57483
14.7	0.51642	0.44251	0.46692	0.44458	0.46089	0.42995	0.4724	0.51185	0.53575	0.50402		14.7	0.65905	0.52848	0.54775	0.57178	0.591	0.58763	0.60972	0.5925	0.53754	0.57225
14.8	0.51315	0.43874	0.46346	0.44093	0.45725	0.42612	0.46884	0.50856	0.53259	0.50073		14.8	0.65683	0.52562	0.54494	0.56916	0.58828	0.58502	0.60723	0.58989	0.5348	0.56968
14.9	0.50989	0.43497	0.45999	0.43729	0.4536	0.4223	0.46528	0.50525	0.52945	0.49742		14.9	0.6546	0.52276	0.54213	0.56655	0.58556	0.5824	0.60473	0.58726	0.53206	0.56709
15	0.50661	0.43119	0.4565	0.43364	0.44996	0.41847	0.46169	0.50193	0.52629	0.4941		15	0.65237	0.51992	0.53932	0.56389	0.58284	0.5798	0.60222	0.58463	0.52932	0.5646
15.1	0.50331	0.4274	0.453	0.42999	0.44632	0.41465	0.45809	0.49862	0.52313	0.4908		15.1	0.65015	0.51708	0.53651	0.56124	0.58015	0.5772	0.59971	0.58199	0.52659	0.5621
15.2	0.50001	0.4236	0.44949	0.42634	0.44268	0.41082	0.4545	0.4953	0.51997	0.48749		15.2	0.64792	0.51422	0.53369	0.55859	0.57747	0.5746	0.59721	0.57936	0.52386	0.55961
15.3	0.49667	0.41982	0.44598	0.42272	0.43901	0.407	0.45089	0.49198	0.51681	0.48417		15.3	0.64572	0.51137	0.53086	0.55595	0.57477	0.57201	0.59466	0.57673	0.52112	0.55713
15.4	0.49334	0.41604	0.44247	0.4191	0.43534	0.40318	0.44726	0.48864	0.51366	0.48085		15.4	0.64353	0.50854	0.52802	0.55332	0.57208	0.56942	0.5921	0.5741	0.51837	0.55466
15.5	0.49002	0.41224	0.43894	0.41548	0.43169	0.39936	0.44363	0.4853	0.5105	0.47753		15.5	0.64133	0.5057	0.5252	0.55068	0.56937	0.56684	0.58954	0.57145	0.51562	0.55221
15.6	0.4867	0.40843	0.4354	0.41185	0.42804	0.39555	0.43999	0.48196	0.50735	0.4742		15.6	0.63915	0.50288	0.52239	0.54804	0.56667	0.56425	0.58699	0.5688	0.51289	0.54977
15.7	0.48335	0.40463	0.43187	0.40823	0.42438	0.39175	0.43636	0.47862	0.50419	0.47088		15.7	0.63697	0.50004	0.51958	0.5454	0.56397	0.56167	0.58444	0.56615	0.51018	0.5474
15.8	0.48001	0.40082	0.42834	0.40461	0.42072	0.38793	0.43272	0.47529	0.50103	0.46756		15.8	0.6348	0.49721	0.51677	0.54275	0.56129	0.55906	0.58189	0.56353	0.50746	0.54502
15.9	0.47666	0.39701	0.42481	0.40099	0.41704	0.3841	0.42907	0.47196	0.49788	0.46424		15.9	0.63263	0.49439	0.51397	0.54011	0.55861	0.55648	0.57934	0.5609	0.50474	0.54266
16	0.47331	0.39321	0.42128	0.39738	0.41337	0.38028	0.42541	0.46864	0.49473	0.46093		16	0.63047	0.49159	0.51117	0.53747	0.55594	0.5539	0.5768	0.55824	0.50202	0.54029
16.1	0.46996	0.38941	0.41775	0.39378	0.40969	0.37647	0.42173	0.46531	0.49158	0.45761		16.1	0.6283	0.48879	0.50837	0.53483	0.55325	0.55131	0.57425	0.55556	0.4993	0.53792
16.2	0.46659	0.38561	0.41424	0.39017	0.40602	0.37265	0.41806	0.46198	0.48842	0.4543		16.2	0.62615	0.48599	0.50556	0.5322	0.55056	0.54873	0.57172	0.55288	0.49658	0.53555
16.3	0.46322	0.3818	0.41073	0.38656	0.40234	0.36882	0.41438	0.45868	0.48525	0.45099		16.3	0.62398	0.48318	0.50275	0.52954	0.54786	0.54614	0.56916	0.55019	0.49385	0.53318
16.4	0.45984	0.37798	0.40722	0.38294	0.39865	0.36501	0.41069	0.45537	0.48205	0.44768		16.4	0.62182	0.48038	0.49995	0.52689	0.54516	0.54355	0.5666	0.54747	0.49112	0.53079
16.5	0.45645	0.37414	0.40368	0.3793	0.39495	0.36119	0.407	0.45208	0.47885	0.44437		16.5	0.61964	0.47755	0.49715	0.52422	0.54245	0.54096	0.56404	0.54474	0.48839	0.52842
16.6	0.45303	0.37029	0.40011	0.37566	0.39124	0.35733	0.4033	0.44878	0.47564	0.44103		16.6	0.61745	0.47471	0.49432	0.52155	0.53974	0.53835	0.56145	0.542	0.48564	0.52604
16.7	0.4496	0.36642	0.39653	0.372	0.38753	0.35347	0.39958	0.44545	0.47241	0.43767		16.7	0.61524	0.47186	0.49147	0.51887	0.53702	0.53573	0.55886	0.53925	0.48288	0.52365
16.8	0.44616	0.36254	0.39292	0.3683	0.38381	0.34959	0.39586	0.44211	0.46915	0.43428		16.8	0.61301	0.46901	0.48861	0.51619	0.53427	0.5331	0.55623	0.53648	0.48011	0.52123
16.9	0.4427	0.35862	0.3893	0.3646	0.38008	0.3457	0.39213	0.43876	0.46586	0.43088		16.9	0.61077	0.46615	0.48572	0.51349	0.53149	0.53046	0.55357	0.53369	0.47732	0.5188
17	0.43922	0.35468	0.38568	0.36089	0.37631	0.34178	0.38837	0.4354	0.46255	0.42746		17	0.60852	0.46327	0.4828	0.51077	0.5287	0.5278	0.55089	0.53089	0.4746	0.51635
17.1	0.43574	0.35072	0.38202	0.35715	0.37252	0.33785	0.3846	0.43202	0.45922	0.42401		17.1	0.60626	0.46038	0.47987	0.50802	0.52589	0.52513	0.54817	0.52807	0.47188	0.51386
17.2	0.43225	0.34673	0.37833	0.35338	0.36871	0.33388	0.38081	0.4286	0.45587	0.42054		17.2	0.60398	0.45747	0.47691	0.50523	0.52305	0.52244	0.54545	0.52524	0.46914	0.51133
17.3	0.42875	0.34271	0.37462	0.3496	0.36487	0.32987	0.377	0.42514	0.45249	0.41704		17.3	0.60166	0.45453	0.47391	0.50241	0.5202	0.51969	0.54271	0.52236	0.46638	0.50878
17.4	0.42522	0.33868	0.37091	0.34582	0.361	0.32584	0.37318	0.42166	0.44907	0.4135		17.4	0.59932	0.45153	0.47089	0.49957	0.51735	0.51693	0.53994	0.51948	0.46361	0.50622
17.5	0.42167	0.33461	0.36719	0.34202	0.35711	0.32179	0.36934	0.41817	0.44563	0.40994		17.5	0.59694	0.44851	0.46785	0.49667	0.51447	0.51408	0.53716	0.51654	0.46082	0.5036
17.6	0.41809	0.33051	0.36345	0.33819	0.35319	0.31773	0.36547	0.41464	0.44215	0.40636		17.6	0.59452	0.44541	0.46479	0.49379	0.51155	0.51117	0.53433	0.51358	0.45801	0.50096
17.7	0.4145	0.32641	0.3597	0.33437	0.34926	0.31364	0.36159	0.41109	0.43864	0.40277		17.7	0.59206	0.44227	0.4617	0.4909	0.50858	0.5082	0.53147	0.51059	0.45519	0.49828
17.8	0.41088	0.32229	0.35594	0.33056	0.34531	0.30954	0.35769	0.40752	0.43511	0.39913		17.8	0.58953	0.4391	0.45859	0.48795	0.50559	0.50521	0.52857	0.50758	0.45235	0.49554
17.9	0.40725	0.31817	0.35216	0.32671	0.34135	0.30542	0.35377	0.40392	0.43154	0.39549		17.9	0.58697	0.43587	0.45546	0.48497	0.50258	0.50215	0.52557	0.50455	0.44948	0.49276
18	0.40359	0.31402	0.34837	0.32285	0.33739	0.30129	0.34984	0.4003	0.42794	0.39183		18	0.58432	0.43257	0.45231	0.48196	0.49951	0.49907	0.52255	0.50151	0.44659	0.48994
18.1	0.39992	0.30988	0.34457	0.31898	0.33339	0.29715	0.34588	0.39665	0.42433	0.38817		18.1	0.58163	0.42924	0.44911	0.47891	0.4964	0.49595	0.51949	0.49842	0.44367	0.48707
18.2	0.39622	0.30572	0.34074	0.31511	0.32936	0.29301	0.34191	0.39299	0.42069	0.38451		18.2	0.57887	0.4259	0.44588	0.47582	0.49325	0.49278	0.51638	0.49531	0.44071	0.48415
18.3	0.3925	0.30156	0.33691	0.31123	0.32531	0.28886	0.33791	0.38929	0.41702	0.38083		18.3	0.57604	0.4225	0.44258	0.47271	0.49006	0.48955	0.51323	0.49217	0.43771	0.48118
18.4	0.38877	0.2974	0.3331	0.30734	0.32126	0.28469	0.33387	0.38558	0.41335	0.37714		18.4	0.57318	0.41904	0.43924	0.46957	0.48683	0.48627	0.51005	0.48899	0.43468	0.47817
18.5	0.38501	0.29323	0.32928	0.30342	0.31723	0.28049	0.32981	0.38185	0.40965	0.37342		18.5	0.57027	0.41552	0.43584	0.46641	0.48357	0.48298	0.50683	0.48578	0.43161	0.47509
18.6	0.38123	0.28903	0.32545	0.29949	0.31317	0.27627	0.32574	0.37808	0.40595	0.36967		18.6	0.56734	0.41194	0.43242	0.46323	0.48027	0.47967	0.50356	0.48254	0.42851	0.47196
18.7	0.37744	0.28482	0.32161	0.29555	0.30909	0.27203	0.32165	0.37429	0.40223	0.36591		18.7	0.56437	0.40829	0.42898	0.46005	0.47694	0.47632	0.50026	0.47925	0.42537	0.46879
18.8	0.37364	0.2806	0.31775	0.29159	0.30501	0.26779	0.31753	0.37048	0.39849	0.36214		18.8	0.56133	0.40456	0.42551	0.45681	0.47356	0.47297	0.49688	0.47592	0.42221	0.46561
18.9	0.36981	0.27637	0.31387	0.28762	0.30093	0.26355	0.3134	0.36666	0.39473	0.35835		18.9	0.55827	0.4008	0.42203	0.45354	0.47015	0.46957	0.49346	0.47256	0.41901	0.46239
19	0.36597	0.27214	0.30999	0.28364	0.29683	0.2593	0.30923	0.36283	0.39096	0.35454		19	0.55517	0.397	0.41851	0.45025	0.46671	0.46614	0.49001	0.46916	0.41579	0.45913
19.1	0.36211	0.2679	0.30608	0.27966	0.2927	0.25503	0.30505	0.35899	0.38718	0.35072		19.1	0.55205	0.39315	0.41494	0.44694	0.46324	0.46267	0.48652	0.46572	0.41251	0.45586
19.2	0.35824	0.26364	0.30216	0.27566	0.28858	0.25077	0.30086	0.35516	0.38338	0.34688		19.2	0.54889	0.38927	0.41135	0.4436	0.45975	0.45918	0.483	0.46225	0.40921	0.45255
19.3	0.35437	0.2594	0.29824	0.27167	0.28445	0.24651	0.29667	0.35132	0.37958	0.34302		19.3	0.54569	0.38533	0.40772	0.44024	0.45623	0.45567	0.47942	0.45875	0.40589	0.44921
19.4	0.35049	0.25515	0.29429	0.26764	0.28032	0.24224	0.29245	0.34748	0.37575	0.33915		19.4	0.54247	0.38136	0.40405	0.43685	0.45266	0.45215	0.47578	0.45522	0.40255	0.44585
19.5	0.34661	0.25091	0.29032	0.26362	0.27617	0.23798	0.28821	0.34362	0.37192	0.33526		19.5	0.53922	0.37737	0.40038	0.43344	0.44903	0.4486	0.47212	0.45168	0.39918	0.44247
19.6	0.34272	0.24667	0.28635	0.25958	0.27201	0.23371	0.28396	0.33975	0.36808	0.33136		19.6	0.53595	0.37337	0.39666	0.43002	0.44538	0.44502	0.46843	0.4481	0.39578	0.43908
19.7	0.33881	0.24244	0.28239	0.25555	0.26786	0.22944	0.2797	0.33588	0.36422	0.32746		19.7	0.53264	0.36934	0.39293	0.42657	0.44171	0.44144	0.46471	0.44448	0.39237	0.43566
19.8	0.33492	0.2382	0.27843	0.25152	0.26367	0.22516	0.27543	0.33199	0.36036	0.32354		19.8	0.52932	0.36531	0.38918	0.42307	0.43803	0.43785	0.46097	0.44086	0.38898	0.43223
19.9	0.331	0.23395	0.27446	0.24749	0.25949	0.22088	0.27115	0.32808	0.35648	0.31961		19.9	0.52598	0.36124	0.38543	0.41957	0.43432	0.43418	0.45719	0.43722	0.38559	0.42876
20	0.32708	0.22968	0.27049	0.24345	0.25529	0.2166	0.26686	0.32415	0.35259	0.31567		20	0.52263	0.35716	0.38165	0.41605	0.43061	0.4305	0.45339	0.43355	0.38219	0.42526
20.1	0.32655	0.22912	0.27014	0.24324	0.25474	0.21614	0.26612	0.32356	0.35205	0.31506		20.1	0.52222	0.35701	0.38142	0.41546	0.43022	0.42998	0.453	0.43314	0.38162	0.42486
20.2	0.32601	0.22854	0.2698	0.24302	0.25418	0.21568	0.26537	0.32296	0.35151	0.31445		20.2	0.52179	0.35684	0.38117	0.41485	0.42983	0.42944	0.45258	0.43271	0.38104	0.42444
20.3	0.32545	0.22796	0.26945	0.2428	0.25363	0.2152	0.26462	0.32236	0.35096	0.31384		20.3	0.52136	0.35666	0.3809	0.41423	0.42944	0.42888	0.45216	0.43226	0.38043	0.42403
20.4	0.32489	0.22737	0.2691	0.24257	0.25307	0.21473	0.26388	0.32175	0.35039	0.31322		20.4	0.5209	0.35646	0.38061	0.41357	0.42902	0.42832	0.45172	0.43179	0.37981	0.42361
20.5	0.3243	0.22678	0.26874	0.24233	0.2525	0.21427	0.26312	0.32112	0.3498	0.3126		20.5	0.52044	0.35624	0.38031	0.4129	0.4286	0.42775	0.45127	0.43131	0.37919	0.42317
20.6	0.32371	0.22617	0.26838	0.24208	0.25192	0.21379	0.26236	0.3205	0.34921	0.31198		20.6	0.51996	0.356	0.37999	0.41222	0.42816	0.42717	0.4508	0.4308	0.37855	0.42274
20.7	0.32311	0.22558	0.26802	0.24185	0.25132	0.21331	0.26158	0.31988	0.34862	0.31136		20.7	0.51947	0.35574	0.37965	0.41156	0.42773	0.42659	0.45033	0.43028	0.37792	0.4223
20.8	0.32252	0.22498	0.26765	0.24162	0.25073	0.21283	0.26079	0.31924	0.34801	0.31072		20.8	0.51897	0.35549	0.37928	0.41093	0.42729	0.42601	0.44983	0.42977	0.37728	0.42185
20.9	0.32192	0.22439	0.26729	0.24139	0.25013	0.21235	0.25999	0.31858	0.34738	0.31008		20.9	0.51845	0.35524	0.3789	0.41028	0.42686	0.42544	0.44933	0.42924	0.37665	0.42136
21	0.32131	0.22379	0.26692	0.24115	0.2495	0.21189	0.25918	0.31792	0.34674	0.30944		21	0.51792	0.355	0.37851	0.40964	0.42642	0.42487	0.44882	0.4287	0.37601	0.42087
21.1	0.3207	0.22319	0.26655	0.24092	0.24887	0.21144	0.25838	0.31726	0.34609	0.30879		21.1	0.5174	0.35475	0.3781	0.40901	0.42598	0.42429	0.44831	0.42815	0.37538	0.42036
21.2	0.32007	0.22258	0.26617	0.24068	0.24823	0.21098	0.25758	0.31659	0.34548	0.30813		21.2	0.51688	0.35451	0.37769	0.40837	0.42553	0.42372	0.44774	0.42759	0.37473	0.41984
21.3	0.31943	0.22196	0.26579	0.24045	0.24759	0.21052	0.25678	0.3159	0.34485	0.30747		21.3	0.51636	0.35427	0.37727	0.40773	0.42507	0.42315	0.44716	0.42703	0.37409	0.41931
21.4	0.31878	0.22134	0.26539	0.24022	0.24695	0.21006	0.25598	0.31521	0.34423	0.30681		21.4	0.51582	0.35404	0.37684	0.4071	0.4246	0.42259	0.44659	0.42643	0.37343	0.41879
21.5	0.31812	0.22073	0.26499	0.24	0.24631	0.2096	0.25517	0.31452	0.3436	0.30614		21.5	0.51528	0.3538	0.37641	0.40647	0.42413	0.42202	0.446	0.42584	0.37278	0.41826
21.6	0.31746	0.22012	0.26459	0.23978	0.24567	0.20913	0.25435	0.31381	0.34296	0.30546		21.6	0.51475	0.35356	0.37597	0.40583	0.42365	0.42145	0.44541	0.42523	0.37214	0.41771
21.7	0.31678	0.21952	0.26419	0.23954	0.245	0.20866	0.25353	0.31312	0.34231	0.30478		21.7	0.51419	0.35335	0.37552	0.40519	0.42317	0.42088	0.44478	0.42458	0.37149	0.41713
21.8	0.31609	0.21895	0.26377	0.23929	0.24434	0.20818	0.2527	0.31241	0.34164	0.30409		21.8	0.51362	0.35314	0.37506	0.40454	0.42267	0.4203	0.44416	0.42391	0.37085	0.41656
21.9	0.3154	0.21836	0.26335	0.23904	0.24367	0.2077	0.25186	0.31169	0.34096	0.3034		21.9	0.51303	0.35292	0.37455	0.40389	0.42214	0.41971	0.44354	0.42318	0.37022	0.41598
22	0.31468	0.21777	0.2629	0.23878	0.243	0.2072	0.25101	0.31097	0.34024	0.3027		22	0.51245	0.35269	0.37404	0.40323	0.42159	0.41912	0.4429	0.42245	0.36958	0.41539
22.1	0.31394	0.21716	0.26244	0.2385	0.24233	0.20669	0.25015	0.31022	0.33951	0.302		22.1	0.51183	0.35247	0.37353	0.40256	0.42103	0.41852	0.44225	0.4217	0.36891	0.41479
22.2	0.3132	0.21654	0.26195	0.23821	0.24167	0.20617	0.24928	0.30945	0.33876	0.30126		22.2	0.5112	0.35222	0.373	0.40189	0.42041	0.41791	0.44161	0.42096	0.36824	0.41419
22.3	0.31244	0.21591	0.26145	0.23791	0.24098	0.20566	0.24839	0.30867	0.33798	0.30052		22.3	0.51056	0.35196	0.37246	0.40122	0.41976	0.41731	0.44092	0.4202	0.36756	0.41358
22.4	0.31165	0.21527	0.26093	0.2376	0.24031	0.20513	0.24749	0.30787	0.33719	0.29976		22.4	0.50988	0.35169	0.3719	0.40054	0.4191	0.41668	0.44022	0.41943	0.36688	0.41295
22.5	0.31086	0.21461	0.2604	0.23727	0.23963	0.2046	0.24657	0.30707	0.33638	0.29898		22.5	0.5092	0.35141	0.37135	0.39985	0.41842	0.41604	0.4395	0.41865	0.36618	0.4123
22.6	0.31005	0.21396	0.25985	0.23693	0.23895	0.20407	0.24564	0.30626	0.33556	0.29817		22.6	0.5085	0.35109	0.37077	0.39911	0.41773	0.41537	0.43875	0.41785	0.36547	0.41164
22.7	0.30923	0.21327	0.25929	0.23657	0.23826	0.20352	0.24471	0.30544	0.33473	0.29734		22.7	0.50779	0.35076	0.37018	0.39837	0.41702	0.41469	0.43798	0.41704	0.36476	0.41099
22.8	0.30841	0.21258	0.2587	0.23621	0.23754	0.20297	0.24376	0.30461	0.33389	0.29649		22.8	0.50707	0.35039	0.36958	0.39762	0.4163	0.41399	0.43719	0.41621	0.36403	0.41031
22.9	0.30756	0.2119	0.25809	0.23584	0.23682	0.2024	0.24279	0.30376	0.33304	0.29562		22.9	0.50632	0.35002	0.36895	0.39685	0.41552	0.41329	0.43635	0.41537	0.3633	0.40964
23	0.3067	0.21119	0.25749	0.23545	0.23607	0.20181	0.24182	0.30288	0.33216	0.29474		23	0.50557	0.34964	0.36831	0.39608	0.41474	0.41257	0.43549	0.41452	0.36256	0.40897
23.1	0.30582	0.21047	0.25687	0.23504	0.23531	0.2012	0.24083	0.302	0.33125	0.29381		23.1	0.50478	0.34925	0.36764	0.39529	0.41393	0.41183	0.43461	0.41362	0.36181	0.40827
23.2	0.30494	0.20973	0.25624	0.23464	0.23452	0.20058	0.23984	0.30109	0.33033	0.29287		23.2	0.50399	0.34886	0.36694	0.39449	0.41311	0.41108	0.43372	0.4127	0.36104	0.40753
23.3	0.30404	0.209	0.25559	0.23424	0.23372	0.19994	0.23882	0.30015	0.32938	0.29191		23.3	0.50317	0.34843	0.36623	0.39365	0.41226	0.4103	0.43281	0.41177	0.36025	0.40681
23.4	0.30315	0.20822	0.25494	0.23383	0.23291	0.19928	0.23779	0.29919	0.32841	0.29095		23.4	0.50231	0.34795	0.36551	0.39277	0.41139	0.4095	0.43189	0.41081	0.35944	0.40604
23.5	0.30224	0.20744	0.2543	0.23341	0.2321	0.19861	0.23677	0.29823	0.32741	0.28998		23.5	0.50144	0.34745	0.36475	0.39185	0.41052	0.40869	0.43094	0.40984	0.35862	0.40523
23.6	0.30133	0.20666	0.25365	0.23299	0.23126	0.19794	0.23574	0.29723	0.32638	0.28899		23.6	0.50052	0.34692	0.36397	0.3909	0.40963	0.40783	0.42998	0.40886	0.35778	0.4044
23.7	0.30041	0.20587	0.25297	0.23256	0.2304	0.19728	0.23471	0.29622	0.32534	0.28799		23.7	0.49956	0.34633	0.36317	0.38993	0.40872	0.40695	0.42902	0.40783	0.35692	0.40352
23.8	0.29949	0.20505	0.25228	0.23213	0.22951	0.1966	0.23368	0.29519	0.32429	0.28696		23.8	0.49857	0.34569	0.36235	0.38893	0.40778	0.40604	0.42803	0.40678	0.35605	0.40262
23.9	0.29856	0.20422	0.25156	0.23168	0.22862	0.1959	0.23263	0.29414	0.32323	0.28591		23.9	0.49752	0.34501	0.36149	0.38792	0.40682	0.40511	0.42703	0.40571	0.35517	0.40169
24	0.2976	0.20339	0.25084	0.23122	0.22771	0.19521	0.23158	0.29308	0.32216	0.28486		24	0.49644	0.34429	0.36062	0.38688	0.40582	0.40416	0.42601	0.40462	0.35429	0.40069
24.1	0.29663	0.20255	0.25012	0.23075	0.22679	0.1945	0.23051	0.29198	0.32106	0.28378		24.1	0.49533	0.34352	0.3597	0.38582	0.40479	0.40317	0.42499	0.40351	0.35337	0.39968
24.2	0.29566	0.2017	0.24938	0.23026	0.22585	0.19377	0.22943	0.29088	0.31995	0.28269		24.2	0.4942	0.34273	0.35875	0.38474	0.40374	0.40214	0.42394	0.40239	0.35244	0.39855
24.3	0.29467	0.20084	0.24862	0.22977	0.22491	0.19304	0.22833	0.28975	0.31884	0.28159		24.3	0.49303	0.34189	0.35777	0.38365	0.40265	0.4011	0.42286	0.40123	0.35149	0.39739
24.4	0.29366	0.19998	0.24785	0.22926	0.22394	0.19231	0.22722	0.28859	0.31772	0.28049		24.4	0.49183	0.34102	0.35675	0.38255	0.40153	0.40005	0.42177	0.40005	0.35052	0.39619
24.5	0.29264	0.19912	0.24708	0.22876	0.22296	0.19156	0.22611	0.28742	0.31659	0.27936		24.5	0.49059	0.3401	0.35571	0.38143	0.40039	0.39898	0.42064	0.39886	0.34953	0.39497
24.6	0.29161	0.19827	0.2463	0.22824	0.22195	0.1908	0.22499	0.28625	0.31544	0.2782		24.6	0.48931	0.33914	0.35466	0.38029	0.39923	0.39787	0.41949	0.39762	0.34853	0.39372
24.7	0.29055	0.19742	0.24551	0.22771	0.22094	0.19003	0.22385	0.28506	0.31428	0.27702		24.7	0.48801	0.33815	0.3536	0.37913	0.39803	0.39675	0.41833	0.39635	0.34751	0.39242
24.8	0.28949	0.19656	0.24471	0.22717	0.21991	0.18926	0.2227	0.28387	0.31312	0.27583		24.8	0.48669	0.33712	0.35252	0.37795	0.39681	0.3956	0.41715	0.39508	0.34647	0.39111
24.9	0.28843	0.19569	0.24391	0.22663	0.21888	0.18848	0.22155	0.28266	0.31195	0.27465		24.9	0.48533	0.33605	0.35141	0.37673	0.39557	0.39444	0.41595	0.39377	0.34539	0.38978
25	0.28735	0.1948	0.2431	0.22609	0.21782	0.1877	0.22039	0.28145	0.31077	0.27344		25	0.48394	0.33495	0.35028	0.37548	0.3943	0.39327	0.41473	0.39243	0.34428	0.38843
25.1	0.28626	0.1939	0.2423	0.22554	0.21675	0.1869	0.21922	0.28024	0.30958	0.27223		25.1	0.48253	0.33383	0.34912	0.37423	0.39301	0.39208	0.41349	0.39109	0.34315	0.38705
25.2	0.28515	0.19299	0.24147	0.22499	0.21568	0.1861	0.21805	0.27904	0.30837	0.27103		25.2	0.48109	0.33266	0.34794	0.37296	0.3917	0.39087	0.4122	0.38972	0.34198	0.38566
25.3	0.28402	0.19208	0.24065	0.22444	0.21458	0.1853	0.21686	0.27784	0.30716	0.26982		25.3	0.47963	0.33146	0.34673	0.37169	0.39037	0.38964	0.41089	0.38832	0.3408	0.38422
25.4	0.2829	0.19117	0.23982	0.22389	0.2135	0.18451	0.2157	0.27664	0.30597	0.26862		25.4	0.47817	0.33028	0.34552	0.3704	0.38899	0.38837	0.40957	0.38692	0.33961	0.38276
25.5	0.28182	0.19032	0.23902	0.22338	0.21245	0.18375	0.21457	0.27547	0.3048	0.26744		25.5	0.47671	0.32909	0.34433	0.36913	0.38763	0.38711	0.40826	0.38553	0.33842	0.38131
25.6	0.28078	0.18952	0.23824	0.2229	0.21143	0.18302	0.21353	0.27435	0.30369	0.2663		25.6	0.47528	0.32792	0.3432	0.36791	0.38631	0.38588	0.40698	0.38419	0.33726	0.37989
25.7	0.27975	0.18877	0.23753	0.22247	0.21049	0.18234	0.21254	0.27331	0.30264	0.26521		25.7	0.47394	0.32681	0.34211	0.36674	0.38504	0.38467	0.40576	0.38291	0.33614	0.37851
25.8	0.27876	0.18807	0.23685	0.2221	0.20959	0.18175	0.21161	0.27236	0.30164	0.26419		25.8	0.47267	0.3258	0.34111	0.36565	0.38382	0.38352	0.40458	0.3817	0.33508	0.37722
25.9	0.27784	0.18744	0.2362	0.22179	0.20876	0.18122	0.21072	0.27149	0.30072	0.26325		25.9	0.47149	0.32488	0.3402	0.3646	0.38266	0.38244	0.40347	0.38055	0.33407	0.37603
26	0.27697	0.18687	0.2356	0.22151	0.20797	0.18074	0.20989	0.2707	0.29983	0.26236		26	0.47038	0.32407	0.33934	0.36366	0.38157	0.38144	0.40245	0.37947	0.33316	0.37491
26.1	0.27618	0.18632	0.23508	0.22127	0.20721	0.18031	0.20915	0.26997	0.299	0.26154		26.1	0.46935	0.32339	0.33857	0.36281	0.38053	0.38052	0.40152	0.37851	0.33232	0.37388
26.2	0.27543	0.18582	0.23458	0.22108	0.20648	0.17992	0.20845	0.26929	0.29824	0.26077		26.2	0.46841	0.32281	0.33786	0.36201	0.37956	0.37966	0.40066	0.37759	0.33154	0.37291
26.3	0.27475	0.1854	0.2341	0.22097	0.20582	0.1796	0.20779	0.26865	0.29753	0.26004		26.3	0.46757	0.32231	0.33721	0.36127	0.37868	0.37888	0.39989	0.37674	0.33082	0.37205
26.4	0.27411	0.18502	0.23365	0.22088	0.2052	0.1793	0.20718	0.26807	0.29686	0.25935		26.4	0.46679	0.32193	0.33661	0.3606	0.37787	0.37815	0.39921	0.37597	0.33013	0.37125
26.5	0.27351	0.18468	0.23324	0.22083	0.20462	0.17904	0.20661	0.2675	0.29623	0.25868		26.5	0.4661	0.32164	0.33609	0.35999	0.37714	0.37748	0.39862	0.37526	0.32952	0.37052
26.6	0.27295	0.18437	0.23287	0.22079	0.20408	0.17883	0.20606	0.26696	0.29565	0.25805		26.6	0.46547	0.32142	0.33562	0.35943	0.37648	0.37683	0.39808	0.37462	0.32896	0.36981
26.7	0.27243	0.1841	0.23255	0.22073	0.20356	0.17866	0.20554	0.26645	0.2951	0.25743		26.7	0.4649	0.32126	0.3352	0.35891	0.37589	0.37623	0.39758	0.37401	0.32843	0.36914
26.8	0.27194	0.18384	0.23221	0.22071	0.20308	0.17851	0.20502	0.26597	0.29459	0.25683		26.8	0.46437	0.32114	0.33482	0.35841	0.37533	0.37568	0.39715	0.37344	0.32797	0.36852
26.9	0.27146	0.18362	0.2319	0.22069	0.20262	0.17836	0.20452	0.26549	0.29408	0.25626		26.9	0.46388	0.32102	0.33449	0.35791	0.3748	0.3752	0.39674	0.3729	0.32757	0.36794
27	0.27102	0.18342	0.23162	0.22069	0.20216	0.17823	0.20402	0.26501	0.2936	0.25571		27	0.46341	0.32091	0.33417	0.35744	0.37429	0.37473	0.39636	0.37235	0.3272	0.36737
27.1	0.27057	0.18326	0.23133	0.22071	0.20172	0.17811	0.20354	0.26456	0.29315	0.2552		27.1	0.46296	0.32084	0.33387	0.35699	0.37378	0.37429	0.39601	0.37182	0.32686	0.36682
27.2	0.27013	0.18312	0.23106	0.22073	0.2013	0.178	0.20306	0.26411	0.29269	0.25471		27.2	0.46255	0.32075	0.33356	0.35654	0.37323	0.37387	0.39567	0.37133	0.32654	0.3663
27.3	0.2697	0.18297	0.23079	0.22076	0.2009	0.17788	0.20259	0.26365	0.29224	0.25422		27.3	0.46214	0.32069	0.33325	0.35611	0.37271	0.37346	0.39533	0.37085	0.32622	0.3658
27.4	0.26929	0.18285	0.23053	0.22081	0.2005	0.17777	0.20214	0.26319	0.2918	0.25374		27.4	0.46174	0.32065	0.33294	0.35568	0.3722	0.37306	0.39501	0.37039	0.3259	0.36533
27.5	0.26888	0.18273	0.23027	0.22086	0.20011	0.17766	0.20171	0.26273	0.29135	0.25325		27.5	0.46135	0.32063	0.3326	0.35528	0.3717	0.37268	0.39468	0.36994	0.32559	0.36488
27.6	0.26846	0.18262	0.23001	0.22091	0.19973	0.17758	0.20128	0.26229	0.29091	0.25275		27.6	0.46096	0.32065	0.33225	0.35488	0.3712	0.37229	0.39434	0.36948	0.3253	0.36443
27.7	0.26806	0.1825	0.22974	0.22098	0.19935	0.1775	0.20085	0.26186	0.29047	0.25226		27.7	0.46056	0.32065	0.33186	0.35447	0.37069	0.3719	0.39403	0.36902	0.325	0.36402
27.8	0.26766	0.18237	0.22948	0.22105	0.19897	0.17738	0.2004	0.26144	0.29004	0.25175		27.8	0.46017	0.32065	0.33145	0.35407	0.37016	0.37151	0.3937	0.36856	0.3247	0.36362
27.9	0.26727	0.18225	0.22923	0.22111	0.19863	0.17728	0.19993	0.261	0.28961	0.25123		27.9	0.45979	0.32065	0.33104	0.35366	0.36967	0.37113	0.39338	0.3681	0.32441	0.36323
28	0.26687	0.18211	0.22896	0.22114	0.19828	0.17718	0.19944	0.26055	0.28918	0.2507		28	0.45939	0.32066	0.33063	0.35325	0.36917	0.37078	0.39305	0.36762	0.32412	0.36284
28.1	0.26646	0.18195	0.2287	0.22117	0.1979	0.17707	0.19899	0.2601	0.28873	0.25017		28.1	0.45898	0.32064	0.33024	0.35284	0.36865	0.37042	0.39273	0.36715	0.32385	0.36243
28.2	0.26604	0.18177	0.22844	0.22119	0.19753	0.17695	0.19854	0.25963	0.28829	0.24963		28.2	0.45856	0.32061	0.32984	0.35244	0.36812	0.37006	0.39239	0.36668	0.32357	0.36202
28.3	0.26562	0.18159	0.22816	0.22119	0.19716	0.17683	0.19808	0.25916	0.28785	0.24909		28.3	0.45814	0.32059	0.32944	0.35201	0.36757	0.36969	0.39204	0.36621	0.32329	0.3616
28.4	0.2652	0.1814	0.22787	0.22119	0.1968	0.17671	0.19761	0.25869	0.2874	0.24854		28.4	0.45773	0.32056	0.32902	0.35157	0.36701	0.36932	0.39168	0.36574	0.32301	0.36117
28.5	0.26479	0.18121	0.22756	0.22118	0.19645	0.1766	0.19713	0.25821	0.28696	0.24798		28.5	0.45731	0.32051	0.3286	0.35114	0.36645	0.36894	0.39129	0.36523	0.32272	0.36073
28.6	0.26436	0.18102	0.22726	0.22118	0.1961	0.17649	0.19665	0.25772	0.28651	0.2474		28.6	0.45689	0.32046	0.32816	0.35069	0.36587	0.36855	0.39087	0.36473	0.32243	0.3603
28.7	0.26391	0.18081	0.22696	0.22119	0.19576	0.17638	0.19617	0.25722	0.28607	0.24682		28.7	0.45647	0.3204	0.32774	0.35026	0.36528	0.36814	0.39041	0.36422	0.32212	0.35983
28.8	0.26345	0.18059	0.22663	0.22121	0.19543	0.17625	0.19568	0.25672	0.28563	0.24624		28.8	0.45602	0.32033	0.3273	0.3498	0.36469	0.36773	0.38998	0.3637	0.32181	0.35934
28.9	0.26298	0.18035	0.22629	0.22118	0.19509	0.1761	0.1952	0.25619	0.28518	0.24565		28.9	0.45556	0.32026	0.32685	0.34932	0.36408	0.36729	0.38949	0.36318	0.3215	0.35882
29	0.26247	0.18011	0.22595	0.22114	0.19474	0.17596	0.1947	0.25567	0.28472	0.24505		29	0.45507	0.32018	0.3264	0.34883	0.36347	0.36684	0.38898	0.36264	0.32117	0.35829
29.1	0.26197	0.17985	0.2256	0.22111	0.19439	0.17581	0.19421	0.25513	0.28426	0.24447		29.1	0.45458	0.32009	0.32595	0.34832	0.36284	0.36637	0.38844	0.36208	0.32084	0.35774
29.2	0.26146	0.17957	0.22524	0.22106	0.19403	0.17564	0.19371	0.25457	0.2838	0.24387		29.2	0.45407	0.31995	0.32548	0.34782	0.36223	0.36586	0.3879	0.36152	0.32049	0.35716
29.3	0.26094	0.17928	0.22487	0.22102	0.19367	0.17543	0.19322	0.254	0.28331	0.24329		29.3	0.45356	0.31978	0.32498	0.34731	0.3616	0.36535	0.38735	0.36095	0.32012	0.35659
29.4	0.26041	0.17899	0.22452	0.22096	0.1933	0.1752	0.19274	0.25343	0.2828	0.24268		29.4	0.45304	0.3196	0.32446	0.34679	0.36097	0.36481	0.38669	0.36038	0.31974	0.35599
29.5	0.25988	0.17871	0.22417	0.22089	0.19293	0.17495	0.19226	0.25286	0.28229	0.24204		29.5	0.45247	0.31939	0.32392	0.34623	0.36031	0.36426	0.38602	0.3598	0.31937	0.35536
29.6	0.25933	0.17842	0.22382	0.2208	0.19255	0.1747	0.19177	0.25228	0.28178	0.2414		29.6	0.45188	0.31914	0.32336	0.34563	0.35966	0.36371	0.38535	0.35919	0.31899	0.35473
29.7	0.25879	0.17812	0.22347	0.22071	0.19216	0.17446	0.19127	0.25169	0.28125	0.24075		29.7	0.45123	0.31886	0.3228	0.34503	0.35898	0.36315	0.38467	0.35856	0.31863	0.35406
29.8	0.25821	0.17781	0.22312	0.22061	0.19175	0.17421	0.19078	0.25106	0.2807	0.24009		29.8	0.45055	0.31855	0.32221	0.34443	0.35829	0.36258	0.38398	0.35792	0.31825	0.35335
29.9	0.25762	0.1775	0.22275	0.22052	0.19134	0.17394	0.19028	0.25042	0.28013	0.23942		29.9	0.44987	0.31821	0.3216	0.34383	0.35758	0.36197	0.38328	0.35726	0.31785	0.35262
30	0.25702	0.17717	0.22239	0.22042	0.19093	0.17367	0.18977	0.24977	0.27956	0.23872		30	0.44917	0.31783	0.32097	0.34321	0.35685	0.36135	0.38259	0.35658	0.31745	0.35187
30.1	0.25642	0.17685	0.22203	0.22033	0.19052	0.17339	0.18922	0.24911	0.279	0.23802		30.1	0.44845	0.31742	0.32033	0.34258	0.35612	0.36071	0.38188	0.35589	0.31703	0.35111
30.2	0.2558	0.17653	0.22166	0.22022	0.1901	0.1731	0.18868	0.24845	0.27841	0.23729		30.2	0.4477	0.31696	0.31967	0.34194	0.35538	0.36003	0.38115	0.35518	0.31658	0.35032
30.3	0.25516	0.1762	0.2213	0.22009	0.18967	0.17283	0.18813	0.24778	0.27781	0.23656		30.3	0.44694	0.31649	0.31898	0.34128	0.35459	0.35934	0.38043	0.35445	0.31612	0.34952
30.4	0.25452	0.17587	0.22094	0.21995	0.18924	0.17256	0.18757	0.24711	0.27721	0.23581		30.4	0.44615	0.31599	0.31827	0.3406	0.3538	0.35865	0.37969	0.3537	0.31564	0.3487
30.5	0.25387	0.17554	0.22059	0.2198	0.18881	0.17229	0.18701	0.24646	0.27661	0.23506		30.5	0.44534	0.31545	0.31751	0.33991	0.35298	0.35796	0.37895	0.35294	0.31515	0.34786
30.6	0.25322	0.17523	0.22024	0.21964	0.18836	0.17202	0.18644	0.24579	0.27599	0.23429		30.6	0.4445	0.3149	0.31677	0.33921	0.35216	0.35724	0.37819	0.35217	0.31464	0.347
30.7	0.25256	0.17489	0.21988	0.21948	0.18791	0.17174	0.18587	0.24511	0.27538	0.23354		30.7	0.44364	0.31431	0.316	0.33848	0.35131	0.35652	0.37742	0.35138	0.31414	0.34611
30.8	0.2519	0.17457	0.21953	0.21933	0.18746	0.17148	0.18531	0.24443	0.27477	0.23278		30.8	0.44275	0.31369	0.31521	0.33776	0.35049	0.35579	0.37665	0.35057	0.31363	0.34521
30.9	0.25126	0.17425	0.21919	0.21917	0.18702	0.17122	0.18475	0.24375	0.27416	0.23202		30.9	0.44186	0.31307	0.31443	0.33702	0.34964	0.35505	0.37589	0.34974	0.31312	0.3443
31	0.2506	0.17395	0.21887	0.21902	0.18658	0.17097	0.18421	0.24308	0.27356	0.23127		31	0.44092	0.31245	0.31366	0.33627	0.34879	0.35429	0.37519	0.34892	0.3126	0.34338
31.1	0.24994	0.17367	0.21856	0.2189	0.18613	0.17073	0.18369	0.24242	0.27299	0.23053		31.1	0.44	0.31179	0.31289	0.33552	0.34793	0.35354	0.37446	0.34809	0.31209	0.34249
31.2	0.24929	0.17339	0.21825	0.2188	0.1857	0.17051	0.18319	0.24178	0.2724	0.22982		31.2	0.43909	0.31114	0.31213	0.33477	0.34707	0.3528	0.37375	0.34726	0.31158	0.34159
31.3	0.24864	0.17313	0.21795	0.21872	0.18529	0.17031	0.18272	0.24116	0.27182	0.22913		31.3	0.43819	0.3105	0.31139	0.33403	0.3462	0.35207	0.37305	0.34644	0.31108	0.34069
31.4	0.24799	0.17287	0.21766	0.21865	0.1849	0.17014	0.18225	0.24057	0.27125	0.22846		31.4	0.43729	0.30987	0.31067	0.33331	0.34533	0.35135	0.3724	0.34564	0.31058	0.33982
31.5	0.24735	0.17266	0.21736	0.21861	0.1845	0.16998	0.18179	0.24001	0.2707	0.2278		31.5	0.43639	0.30924	0.31	0.33259	0.34449	0.35066	0.37174	0.34484	0.31009	0.33896
31.6	0.24672	0.17245	0.21706	0.21857	0.18412	0.16984	0.18133	0.23945	0.27016	0.22718		31.6	0.43552	0.30865	0.30934	0.33189	0.34364	0.34997	0.37112	0.34407	0.30961	0.33813
31.7	0.24611	0.17227	0.21678	0.21856	0.18374	0.16974	0.18089	0.23891	0.26964	0.22659		31.7	0.43466	0.30807	0.30869	0.33121	0.34279	0.34932	0.37049	0.34333	0.30913	0.33734
31.8	0.24551	0.17211	0.2165	0.21856	0.18337	0.16966	0.18048	0.23841	0.26915	0.22601		31.8	0.4338	0.30753	0.30804	0.33056	0.34196	0.34868	0.36989	0.34259	0.30865	0.33657
31.9	0.24493	0.17197	0.21623	0.21858	0.18301	0.16958	0.18009	0.23789	0.26868	0.22545		31.9	0.43299	0.30702	0.30742	0.32993	0.34115	0.34808	0.36929	0.34187	0.30819	0.33582
32	0.24437	0.17185	0.21597	0.21862	0.18268	0.16951	0.1797	0.23739	0.26824	0.22492		32	0.4322	0.30655	0.30683	0.3293	0.34037	0.34748	0.36869	0.34115	0.30776	0.33511
32.1	0.24383	0.17174	0.21572	0.21867	0.18235	0.16944	0.17931	0.23691	0.26781	0.22441		32.1	0.43144	0.30612	0.30624	0.32868	0.33961	0.34692	0.36811	0.34047	0.30733	0.33444
32.2	0.2433	0.17163	0.21549	0.21871	0.18202	0.16939	0.17894	0.23645	0.26741	0.22392		32.2	0.43073	0.30574	0.30569	0.32808	0.33886	0.34639	0.36755	0.33983	0.30693	0.3338
32.3	0.24278	0.17153	0.21526	0.21876	0.1817	0.16932	0.17858	0.23599	0.26703	0.22345		32.3	0.43005	0.3054	0.30511	0.32752	0.33815	0.34587	0.367	0.33922	0.30656	0.3332
32.4	0.24228	0.17144	0.215	0.21881	0.18138	0.16928	0.17827	0.23554	0.26668	0.22298		32.4	0.4294	0.30512	0.30456	0.32699	0.33747	0.34537	0.36647	0.33865	0.30621	0.3326
32.5	0.2418	0.17137	0.21474	0.21887	0.18108	0.16924	0.17799	0.23511	0.26632	0.22251		32.5	0.42878	0.30488	0.30403	0.32649	0.33684	0.34488	0.36599	0.33811	0.3059	0.33204
32.6	0.24134	0.17129	0.2145	0.21895	0.18079	0.1692	0.17773	0.23469	0.26598	0.22208		32.6	0.4282	0.30469	0.30349	0.326	0.33624	0.34441	0.36553	0.33757	0.3056	0.33152
32.7	0.24087	0.17124	0.21426	0.21902	0.18051	0.16916	0.17749	0.23428	0.26565	0.22163		32.7	0.42766	0.30454	0.30297	0.32556	0.33566	0.34396	0.36509	0.33705	0.30534	0.33099
32.8	0.24043	0.1712	0.21401	0.2191	0.18026	0.16909	0.17725	0.23391	0.26533	0.2212		32.8	0.42715	0.30446	0.30247	0.32508	0.3351	0.34352	0.36469	0.33656	0.3051	0.33047
32.9	0.24001	0.17118	0.21377	0.2192	0.18003	0.16902	0.17702	0.23356	0.26501	0.2208		32.9	0.42665	0.3044	0.30198	0.32464	0.33458	0.34311	0.36434	0.33608	0.30487	0.32998
33	0.23956	0.17117	0.21354	0.21928	0.17982	0.16895	0.17679	0.23321	0.26468	0.22041		33	0.42615	0.3043	0.30151	0.32421	0.33409	0.34272	0.364	0.33562	0.30465	0.32949
33.1	0.23909	0.17117	0.21331	0.21935	0.17961	0.16888	0.17658	0.23287	0.26435	0.22003		33.1	0.42565	0.30422	0.30105	0.32379	0.3336	0.34234	0.36369	0.33518	0.30444	0.32904
33.2	0.23861	0.17117	0.21305	0.21943	0.1794	0.1688	0.17632	0.23254	0.26401	0.21964		33.2	0.42518	0.30416	0.30059	0.32339	0.33314	0.34196	0.36337	0.33475	0.30425	0.32857
33.3	0.23812	0.17117	0.2128	0.2195	0.17919	0.16874	0.17605	0.23221	0.26367	0.21924		33.3	0.42475	0.30412	0.30015	0.32299	0.3327	0.34158	0.36305	0.33433	0.30407	0.32812
33.4	0.23765	0.17117	0.21255	0.21957	0.179	0.16868	0.17579	0.23188	0.26334	0.21885		33.4	0.42433	0.30408	0.29971	0.32259	0.33226	0.34124	0.36276	0.33391	0.30389	0.32766
33.5	0.23719	0.17117	0.21232	0.21964	0.1788	0.16863	0.17552	0.23155	0.26302	0.21846		33.5	0.42389	0.30406	0.29927	0.32218	0.33183	0.34091	0.36249	0.33348	0.30373	0.32721
33.6	0.23672	0.17117	0.21206	0.21972	0.17862	0.16857	0.17526	0.2312	0.26269	0.21807		33.6	0.42347	0.30404	0.29877	0.32178	0.3314	0.34058	0.36219	0.33307	0.30358	0.32679
33.7	0.23625	0.17116	0.2118	0.21978	0.17845	0.1685	0.17496	0.23083	0.26237	0.2177		33.7	0.42305	0.30402	0.29829	0.32138	0.331	0.34027	0.36191	0.33269	0.30344	0.32638
33.8	0.23577	0.17113	0.21152	0.21983	0.1783	0.16842	0.17467	0.23046	0.26206	0.21735		33.8	0.42264	0.304	0.29781	0.32099	0.33059	0.33995	0.36163	0.3323	0.3033	0.32597
33.9	0.2353	0.1711	0.21124	0.21988	0.17813	0.16834	0.17438	0.23011	0.26174	0.21699		33.9	0.42224	0.304	0.29735	0.32058	0.33019	0.33963	0.36134	0.33191	0.30313	0.32556
34	0.23484	0.17106	0.21096	0.21991	0.17797	0.16825	0.17405	0.22977	0.26142	0.21664		34	0.42184	0.30402	0.29688	0.32018	0.32976	0.33929	0.36105	0.33153	0.30296	0.32515
34.1	0.23439	0.17103	0.21068	0.21995	0.17781	0.16817	0.17374	0.22944	0.26111	0.21628		34.1	0.42145	0.30401	0.29641	0.31977	0.32933	0.33896	0.36075	0.33113	0.3028	0.32475
34.2	0.23396	0.17099	0.21041	0.21992	0.17762	0.1681	0.17342	0.22911	0.26077	0.21593		34.2	0.42103	0.30401	0.29594	0.31937	0.32888	0.33862	0.36046	0.33073	0.30263	0.32435
34.3	0.23352	0.17093	0.21013	0.21987	0.17741	0.16801	0.17309	0.22878	0.26043	0.21557		34.3	0.42061	0.30402	0.29546	0.31897	0.32844	0.3383	0.36016	0.33034	0.30244	0.32394
34.4	0.2331	0.17087	0.20985	0.21984	0.17719	0.16792	0.17276	0.22845	0.26009	0.21521		34.4	0.42019	0.30403	0.29496	0.31858	0.328	0.33799	0.35987	0.32993	0.30224	0.32353
34.5	0.23268	0.17078	0.20955	0.21981	0.17697	0.16783	0.17242	0.2281	0.25973	0.21485		34.5	0.41975	0.30404	0.29446	0.31819	0.32757	0.33766	0.35956	0.32952	0.30203	0.32314
34.6	0.23225	0.17067	0.20926	0.21976	0.17674	0.16773	0.17209	0.22775	0.25937	0.21448		34.6	0.41929	0.30403	0.29396	0.31779	0.32711	0.33732	0.35924	0.3291	0.30181	0.32274
34.7	0.23183	0.17057	0.20895	0.21973	0.17652	0.16763	0.17174	0.22739	0.25901	0.21411		34.7	0.41882	0.30402	0.29346	0.31739	0.32665	0.33697	0.35888	0.3287	0.3016	0.32234
34.8	0.2314	0.17046	0.20864	0.2197	0.1763	0.16754	0.1714	0.22702	0.25863	0.21373		34.8	0.41836	0.30399	0.29295	0.317	0.32619	0.33661	0.35851	0.32831	0.3014	0.32193
34.9	0.23097	0.17033	0.20832	0.21965	0.17609	0.16743	0.17104	0.22665	0.25823	0.21337		34.9	0.41791	0.30397	0.29242	0.31659	0.32573	0.33624	0.35813	0.32793	0.30119	0.32152
35	0.23054	0.1702	0.208	0.21959	0.17587	0.16732	0.1707	0.22629	0.25782	0.213		35	0.41745	0.3039	0.29189	0.31621	0.32527	0.33587	0.35773	0.32754	0.30097	0.32109
35.1	0.23013	0.17009	0.20769	0.21953	0.17565	0.1672	0.17037	0.2259	0.25739	0.21262		35.1	0.41697	0.30382	0.29134	0.31581	0.32481	0.33548	0.35732	0.32715	0.30074	0.32064
35.2	0.22972	0.16998	0.20738	0.21946	0.1754	0.16708	0.17003	0.22551	0.25698	0.21223		35.2	0.41649	0.30373	0.2908	0.31539	0.32433	0.3351	0.3569	0.32675	0.3005	0.32018
35.3	0.22932	0.16984	0.20704	0.21935	0.17517	0.16694	0.1697	0.22511	0.25656	0.21184		35.3	0.41597	0.30362	0.29026	0.31495	0.32384	0.33469	0.35649	0.32632	0.30026	0.3197
35.4	0.22891	0.16968	0.20672	0.21923	0.17495	0.16679	0.16938	0.22471	0.25611	0.21145		35.4	0.41543	0.30348	0.28972	0.31451	0.32336	0.33429	0.35607	0.32592	0.30003	0.31918
35.5	0.22849	0.16953	0.2064	0.21911	0.17469	0.16663	0.16904	0.22433	0.25566	0.21106		35.5	0.41487	0.30331	0.28917	0.31406	0.32288	0.33386	0.35564	0.32551	0.29979	0.31863
35.6	0.22809	0.16937	0.2061	0.21898	0.17443	0.16644	0.16871	0.22392	0.2552	0.21067		35.6	0.4143	0.30313	0.2886	0.31361	0.32239	0.33342	0.35522	0.3251	0.2995	0.31806
35.7	0.22771	0.16921	0.20577	0.21884	0.17416	0.16622	0.16839	0.22351	0.25473	0.21027		35.7	0.41371	0.30293	0.28803	0.31315	0.3219	0.33299	0.35479	0.32467	0.29919	0.31749
35.8	0.22733	0.16906	0.20544	0.21869	0.1739	0.16602	0.16806	0.22309	0.25424	0.20987		35.8	0.41311	0.3027	0.28744	0.31269	0.32139	0.33255	0.35435	0.32421	0.29889	0.31689
35.9	0.22695	0.16888	0.20512	0.21851	0.17364	0.16581	0.16773	0.22266	0.25374	0.20947		35.9	0.41249	0.30244	0.28684	0.31222	0.32087	0.33208	0.3539	0.32374	0.29858	0.31629
36	0.22657	0.1687	0.20478	0.21833	0.17337	0.16559	0.16739	0.22221	0.25324	0.20905		36	0.41185	0.30217	0.28625	0.31175	0.32035	0.33161	0.35344	0.32329	0.29827	0.31568
36.1	0.22617	0.16852	0.20443	0.21811	0.17309	0.16537	0.16707	0.22175	0.25273	0.20863		36.1	0.4112	0.30187	0.28566	0.31127	0.31983	0.33113	0.35298	0.32284	0.29795	0.31506
36.2	0.22578	0.16833	0.20407	0.21789	0.17279	0.16514	0.16675	0.22128	0.25222	0.20818		36.2	0.41053	0.30156	0.28504	0.31079	0.31931	0.33064	0.3525	0.32237	0.29761	0.31443
36.3	0.22538	0.16814	0.20367	0.21767	0.17248	0.16491	0.16644	0.22078	0.25171	0.20773		36.3	0.40985	0.30123	0.28439	0.31032	0.31879	0.33014	0.35203	0.32189	0.29726	0.31379
36.4	0.22497	0.16797	0.20326	0.21744	0.17219	0.16466	0.16613	0.22027	0.25121	0.20726		36.4	0.40916	0.30089	0.28374	0.30984	0.31826	0.32963	0.35155	0.32142	0.29692	0.31314
36.5	0.22457	0.16779	0.20286	0.2172	0.1719	0.16441	0.16582	0.21976	0.25069	0.20677		36.5	0.40846	0.30053	0.28308	0.30936	0.31771	0.3291	0.35108	0.32095	0.29658	0.31248
36.6	0.22417	0.16762	0.20249	0.21695	0.17161	0.16416	0.16551	0.21924	0.25015	0.20628		36.6	0.40776	0.30018	0.28242	0.30889	0.31716	0.32855	0.35061	0.32047	0.29624	0.31181
36.7	0.22378	0.16745	0.20211	0.21671	0.17132	0.16392	0.16521	0.21871	0.24962	0.20581		36.7	0.40706	0.29982	0.28176	0.30841	0.3166	0.32801	0.35013	0.31999	0.29591	0.31114
36.8	0.22338	0.16729	0.20175	0.21647	0.17101	0.16369	0.16491	0.21819	0.24911	0.20533		36.8	0.40637	0.29944	0.28111	0.30792	0.31604	0.32747	0.34966	0.31951	0.29557	0.31048
36.9	0.223	0.16715	0.2014	0.21623	0.1707	0.16346	0.16461	0.21767	0.24859	0.20485		36.9	0.40566	0.29905	0.28046	0.30744	0.31548	0.32693	0.34921	0.31903	0.29524	0.30979
37	0.2226	0.16701	0.20103	0.21599	0.1704	0.16326	0.16434	0.21716	0.24808	0.20436		37	0.40496	0.29867	0.27983	0.30695	0.31492	0.32637	0.34876	0.31853	0.29492	0.30909
37.1	0.22221	0.16689	0.20069	0.21576	0.17012	0.16304	0.16407	0.21664	0.24757	0.20389		37.1	0.40424	0.29826	0.27919	0.30649	0.31438	0.32582	0.34833	0.31804	0.29457	0.30841
37.2	0.2218	0.1668	0.20036	0.21554	0.16985	0.16285	0.1638	0.21614	0.24706	0.20343		37.2	0.40351	0.29785	0.27856	0.30605	0.31384	0.32525	0.34789	0.31755	0.29423	0.30775
37.3	0.22139	0.1667	0.20004	0.21531	0.16958	0.16267	0.16354	0.21566	0.24657	0.20297		37.3	0.40277	0.29744	0.27794	0.30562	0.31331	0.32471	0.34745	0.31707	0.2939	0.3071
37.4	0.22099	0.16661	0.19973	0.21506	0.16931	0.16249	0.16327	0.21518	0.24609	0.20254		37.4	0.40205	0.29704	0.27732	0.3052	0.31278	0.32417	0.34701	0.31659	0.29356	0.30642
37.5	0.22059	0.16652	0.19941	0.21482	0.16903	0.16231	0.16299	0.21468	0.24562	0.2021		37.5	0.40133	0.29665	0.27671	0.3048	0.31225	0.32366	0.34657	0.31613	0.29323	0.30577
37.6	0.2202	0.16645	0.1991	0.21456	0.16877	0.16214	0.16271	0.21419	0.24517	0.20165		37.6	0.40062	0.2963	0.2761	0.30439	0.31173	0.32318	0.34615	0.31568	0.2929	0.30511
37.7	0.2198	0.16638	0.19879	0.2143	0.16851	0.16198	0.16243	0.21371	0.24473	0.20118		37.7	0.39992	0.29596	0.27552	0.30399	0.31122	0.32271	0.34573	0.31523	0.29255	0.30447
37.8	0.21941	0.1663	0.19847	0.21402	0.16825	0.16182	0.16215	0.21322	0.24432	0.20073		37.8	0.39926	0.29563	0.27493	0.30361	0.31071	0.32224	0.34531	0.31479	0.2922	0.30384
37.9	0.21902	0.16622	0.19815	0.21376	0.16798	0.16165	0.16188	0.21276	0.24393	0.20028		37.9	0.39859	0.29533	0.27433	0.30325	0.31021	0.3218	0.34492	0.31434	0.29185	0.30323
38	0.21864	0.16616	0.19781	0.2135	0.16771	0.16149	0.16162	0.2123	0.24353	0.1998		38	0.39796	0.29505	0.27374	0.30289	0.30974	0.32134	0.34454	0.31387	0.29151	0.30263
38.1	0.21826	0.16608	0.19747	0.21322	0.16745	0.16134	0.16137	0.21185	0.24315	0.19933		38.1	0.39736	0.29477	0.27317	0.30255	0.30929	0.3209	0.34416	0.31343	0.29116	0.30206
38.2	0.2179	0.16602	0.19713	0.21293	0.1672	0.16118	0.1611	0.21139	0.24278	0.19883		38.2	0.39678	0.29451	0.27259	0.30221	0.30886	0.32047	0.34379	0.31296	0.29083	0.3015
38.3	0.21755	0.16596	0.19679	0.21264	0.16696	0.16103	0.16085	0.21095	0.24241	0.19833		38.3	0.39623	0.29427	0.27205	0.30188	0.30847	0.32007	0.34343	0.3125	0.2905	0.30096
38.4	0.21719	0.16588	0.19641	0.21234	0.16671	0.16088	0.16061	0.21051	0.24205	0.19783		38.4	0.3957	0.29408	0.2715	0.30154	0.30808	0.31968	0.34306	0.31206	0.29019	0.30042
38.5	0.21683	0.16581	0.19602	0.21205	0.16644	0.16075	0.16036	0.21007	0.24168	0.19734		38.5	0.39519	0.29391	0.27098	0.30121	0.30769	0.31928	0.34271	0.31161	0.2899	0.29992
38.6	0.21648	0.16574	0.19563	0.21175	0.16616	0.16062	0.16012	0.20964	0.24132	0.19685		38.6	0.39468	0.29376	0.27047	0.30089	0.30731	0.3189	0.34232	0.31117	0.28961	0.29944
38.7	0.21614	0.16568	0.19524	0.21146	0.16589	0.1605	0.1599	0.20922	0.24096	0.19635		38.7	0.39419	0.29364	0.26996	0.30056	0.30693	0.31853	0.34196	0.31075	0.28934	0.29897
38.8	0.2158	0.16563	0.19486	0.21116	0.16561	0.16036	0.15967	0.20881	0.24059	0.19585		38.8	0.39373	0.29356	0.26946	0.30026	0.30656	0.31816	0.34161	0.31034	0.28909	0.29851
38.9	0.21548	0.16558	0.19448	0.21087	0.16531	0.1602	0.15946	0.20838	0.24023	0.19537		38.9	0.39327	0.2935	0.26894	0.29997	0.30621	0.31781	0.34127	0.30992	0.28886	0.29806
39	0.21512	0.16553	0.19408	0.21056	0.16502	0.16006	0.15924	0.20797	0.23987	0.19489		39	0.39282	0.29343	0.26844	0.29969	0.30587	0.31746	0.34094	0.30951	0.28863	0.29763
39.1	0.21477	0.16547	0.19368	0.21023	0.16472	0.15992	0.15904	0.20752	0.23949	0.19441		39.1	0.39238	0.29338	0.26796	0.29942	0.30554	0.31712	0.34063	0.30912	0.28842	0.29722
39.2	0.21439	0.1654	0.19328	0.2099	0.16442	0.15978	0.15882	0.20707	0.2391	0.19393		39.2	0.39195	0.29335	0.26749	0.29914	0.30521	0.31679	0.34032	0.30872	0.28822	0.29681
39.3	0.21399	0.16527	0.19286	0.20956	0.16411	0.15962	0.15861	0.20661	0.23869	0.19346		39.3	0.39155	0.29332	0.26703	0.29887	0.30489	0.31646	0.34004	0.30833	0.28802	0.29642
39.4	0.21361	0.16514	0.19245	0.20923	0.16379	0.15946	0.15841	0.20614	0.23827	0.19301		39.4	0.39111	0.2933	0.26658	0.29859	0.30459	0.31613	0.33977	0.30793	0.28782	0.29603
39.5	0.21321	0.165	0.19205	0.20888	0.16348	0.15926	0.15821	0.20568	0.23785	0.19254		39.5	0.39068	0.29328	0.26612	0.2983	0.30428	0.31581	0.33949	0.30752	0.28764	0.29564
39.6	0.21282	0.16485	0.19162	0.20853	0.16316	0.15907	0.15802	0.20521	0.23741	0.19207		39.6	0.39026	0.29325	0.26567	0.29801	0.30399	0.3155	0.33922	0.30712	0.28746	0.29525
39.7	0.21241	0.1647	0.1912	0.20818	0.16284	0.15887	0.15783	0.20473	0.23699	0.1916		39.7	0.38985	0.29322	0.26522	0.29774	0.30371	0.3152	0.33896	0.30673	0.28727	0.29487
39.8	0.21197	0.16454	0.19078	0.20783	0.16252	0.1587	0.15764	0.20425	0.23655	0.19113		39.8	0.38943	0.29317	0.26477	0.29747	0.30342	0.31489	0.33871	0.30633	0.28708	0.2945
39.9	0.21153	0.16439	0.19035	0.20747	0.1622	0.15851	0.15746	0.20378	0.23612	0.19066		39.9	0.38901	0.29313	0.26431	0.29719	0.30314	0.31461	0.33847	0.30593	0.28689	0.29414
40	0.21108	0.16423	0.18991	0.20711	0.16189	0.15833	0.15728	0.2033	0.23569	0.19017		40	0.38858	0.2931	0.26386	0.29689	0.30287	0.31434	0.33824	0.30553	0.28669	0.2938
40.1	0.21064	0.16409	0.18946	0.20673	0.16157	0.15815	0.1571	0.20282	0.23523	0.18969		40.1	0.38812	0.29307	0.2634	0.29661	0.30255	0.31407	0.338	0.30514	0.28647	0.29346
40.2	0.2102	0.16393	0.18901	0.20636	0.16124	0.15797	0.15692	0.20233	0.23476	0.18921		40.2	0.38767	0.29304	0.26294	0.29633	0.30224	0.31381	0.33775	0.30476	0.28625	0.29312
40.3	0.20976	0.16378	0.18854	0.20596	0.16091	0.15779	0.15675	0.20185	0.2343	0.18874		40.3	0.3872	0.29301	0.26248	0.29605	0.30192	0.31356	0.33747	0.30438	0.28604	0.29278
40.4	0.20931	0.16364	0.18807	0.20556	0.16058	0.1576	0.15656	0.20137	0.23384	0.18825		40.4	0.38674	0.29301	0.26202	0.29578	0.30161	0.31331	0.3372	0.304	0.28583	0.29243
40.5	0.20888	0.1635	0.18759	0.20516	0.16024	0.15738	0.15638	0.20088	0.23338	0.18777		40.5	0.38627	0.29301	0.26155	0.29551	0.30129	0.31304	0.33693	0.30362	0.28561	0.29209
40.6	0.20842	0.16335	0.18711	0.20477	0.15991	0.15717	0.15619	0.20038	0.23292	0.18727		40.6	0.3858	0.29302	0.26106	0.29524	0.30097	0.31277	0.33665	0.30326	0.2854	0.29174
40.7	0.20796	0.1632	0.18661	0.20434	0.15959	0.15695	0.15602	0.19988	0.23244	0.18677		40.7	0.38532	0.29301	0.26058	0.29494	0.30063	0.31249	0.33636	0.30289	0.28515	0.29138
40.8	0.2075	0.16304	0.1861	0.2039	0.15924	0.15672	0.15586	0.19938	0.23196	0.18627		40.8	0.38483	0.29299	0.26011	0.29462	0.30028	0.31219	0.33609	0.30251	0.2849	0.29101
40.9	0.20705	0.16286	0.1856	0.20345	0.15891	0.15647	0.15568	0.19889	0.2315	0.18576		40.9	0.38435	0.29296	0.25963	0.2943	0.29992	0.31189	0.33578	0.30213	0.28464	0.29065
41	0.20659	0.1627	0.1851	0.203	0.15858	0.15618	0.15553	0.19839	0.23104	0.18525		41	0.38386	0.29292	0.25916	0.29397	0.29954	0.31157	0.33547	0.30177	0.28437	0.29028
41.1	0.20614	0.16254	0.18459	0.20256	0.15827	0.15587	0.15535	0.19789	0.23059	0.18474		41.1	0.38337	0.29284	0.2587	0.29362	0.29916	0.31124	0.33513	0.30141	0.2841	0.28991
41.2	0.20569	0.16238	0.18409	0.20212	0.15796	0.15556	0.15518	0.19736	0.23008	0.18424		41.2	0.38287	0.29274	0.25823	0.29326	0.29878	0.31087	0.33482	0.30106	0.28383	0.28954
41.3	0.20523	0.16223	0.18359	0.20165	0.15763	0.15526	0.15498	0.19686	0.22957	0.18375		41.3	0.38235	0.29263	0.25776	0.2929	0.2984	0.3105	0.3345	0.30071	0.28355	0.28916
41.4	0.20478	0.16207	0.1831	0.20116	0.1573	0.15496	0.15478	0.19634	0.22906	0.18324		41.4	0.38181	0.2925	0.25729	0.29252	0.29798	0.31013	0.33417	0.30038	0.28328	0.28873
41.5	0.20433	0.1619	0.1826	0.20066	0.15695	0.15465	0.15459	0.19582	0.22855	0.18274		41.5	0.38125	0.29236	0.25681	0.29216	0.29756	0.30974	0.33383	0.30003	0.283	0.28831
41.6	0.20388	0.1617	0.18208	0.20015	0.1566	0.15434	0.15439	0.19531	0.22804	0.18223		41.6	0.38069	0.29218	0.25633	0.2918	0.29713	0.30935	0.33351	0.2997	0.28271	0.28789
41.7	0.20345	0.16149	0.18155	0.19965	0.15627	0.15402	0.15418	0.19477	0.22754	0.18173		41.7	0.38012	0.29197	0.25585	0.29143	0.29671	0.30895	0.33319	0.29938	0.28243	0.28747
41.8	0.203	0.16123	0.18103	0.19915	0.15592	0.1537	0.15398	0.19424	0.22705	0.18123		41.8	0.37954	0.29173	0.25537	0.29104	0.29628	0.30856	0.33288	0.29905	0.28215	0.28702
41.9	0.20257	0.16097	0.1805	0.19864	0.15557	0.15337	0.15379	0.1937	0.22655	0.18072		41.9	0.37895	0.29149	0.25491	0.29065	0.29585	0.30815	0.33254	0.29874	0.28185	0.28658
42	0.20215	0.16072	0.17999	0.19815	0.15521	0.15305	0.15359	0.19317	0.22607	0.18023		42	0.37836	0.29124	0.25443	0.29025	0.29543	0.30773	0.33218	0.29842	0.28155	0.28614
42.1	0.20173	0.16046	0.17948	0.19767	0.15485	0.15272	0.15338	0.19264	0.22556	0.17974		42.1	0.37777	0.29097	0.25394	0.28987	0.29502	0.3073	0.33183	0.2981	0.28126	0.28569
42.2	0.20131	0.16021	0.17898	0.19719	0.15449	0.15239	0.15318	0.19212	0.22505	0.17926		42.2	0.37718	0.29071	0.25346	0.28947	0.29464	0.30686	0.33143	0.29777	0.28096	0.28523
42.3	0.20088	0.15995	0.17848	0.19672	0.15412	0.15205	0.15299	0.1916	0.22454	0.17877		42.3	0.37658	0.29043	0.25297	0.28908	0.29428	0.30642	0.33105	0.29743	0.28065	0.28477
42.4	0.20048	0.1597	0.17799	0.19623	0.15373	0.1517	0.1528	0.19107	0.22404	0.17828		42.4	0.37599	0.29015	0.25249	0.2887	0.29392	0.30598	0.33068	0.29709	0.28033	0.28432
42.5	0.20007	0.15944	0.1775	0.19574	0.15333	0.15136	0.15262	0.19055	0.22354	0.17779		42.5	0.37541	0.28987	0.25202	0.28831	0.29355	0.30554	0.33032	0.29675	0.28002	0.28385
42.6	0.19967	0.15917	0.17702	0.19526	0.15292	0.15099	0.15245	0.19003	0.22305	0.17731		42.6	0.37482	0.28959	0.25154	0.28794	0.29318	0.30511	0.32996	0.29639	0.27969	0.28337
42.7	0.19927	0.15891	0.17655	0.19477	0.15252	0.15064	0.15228	0.18951	0.22255	0.17683		42.7	0.37422	0.2893	0.25105	0.28758	0.2928	0.30468	0.32962	0.29605	0.27936	0.28287
42.8	0.19886	0.15864	0.17608	0.19426	0.15212	0.15026	0.15212	0.18899	0.22206	0.17636		42.8	0.37362	0.28901	0.25056	0.28721	0.2924	0.30424	0.32928	0.29571	0.27904	0.28238
42.9	0.19847	0.15834	0.17562	0.19376	0.15173	0.14987	0.15196	0.18847	0.22155	0.17588		42.9	0.37304	0.28871	0.25007	0.28684	0.29203	0.30379	0.32898	0.29538	0.2787	0.28189
43	0.19808	0.15804	0.17513	0.19326	0.15133	0.14949	0.15179	0.18797	0.22106	0.17541		43	0.37244	0.28839	0.24957	0.28646	0.29166	0.30333	0.32868	0.29504	0.27835	0.2814
43.1	0.19769	0.15774	0.17465	0.19276	0.15094	0.14912	0.15163	0.18748	0.22058	0.17496		43.1	0.37186	0.28807	0.24909	0.2861	0.29129	0.30288	0.32837	0.29473	0.278	0.28088
43.2	0.1973	0.15745	0.17419	0.19227	0.15057	0.14876	0.15145	0.18699	0.2201	0.17453		43.2	0.37127	0.28773	0.24861	0.28573	0.29094	0.30242	0.32804	0.2944	0.27765	0.28037
43.3	0.19692	0.15715	0.17373	0.19174	0.1502	0.14839	0.15129	0.18651	0.21964	0.17409		43.3	0.3707	0.2874	0.24814	0.28537	0.2906	0.30198	0.3277	0.29407	0.27731	0.27983
43.4	0.19649	0.15687	0.17326	0.1912	0.14981	0.14804	0.15114	0.18603	0.21917	0.17366		43.4	0.37013	0.28708	0.24765	0.28504	0.29026	0.30153	0.32737	0.29374	0.27699	0.2793
43.5	0.19607	0.15658	0.17278	0.19063	0.14941	0.14766	0.15096	0.18552	0.21872	0.17321		43.5	0.36957	0.28677	0.24717	0.28472	0.28992	0.30108	0.32703	0.2934	0.27667	0.27879
43.6	0.19564	0.15627	0.17231	0.19007	0.14903	0.14727	0.15078	0.18503	0.21828	0.17277		43.6	0.36901	0.28647	0.24669	0.28441	0.28958	0.30064	0.32668	0.29304	0.27635	0.27829
43.7	0.19521	0.15596	0.17186	0.18951	0.14866	0.14689	0.15058	0.18454	0.21784	0.17233		43.7	0.36847	0.28619	0.24622	0.28412	0.28924	0.30021	0.32632	0.29269	0.27604	0.2778
43.8	0.19476	0.15567	0.1714	0.18893	0.14829	0.14649	0.15036	0.18406	0.21741	0.17191		43.8	0.36793	0.28596	0.24576	0.28383	0.2889	0.29977	0.32596	0.29235	0.27572	0.2773
43.9	0.1943	0.15538	0.17096	0.18838	0.14793	0.14611	0.15014	0.18359	0.21697	0.1715		43.9	0.36741	0.28574	0.24532	0.28353	0.28858	0.29933	0.32558	0.292	0.27539	0.27681
44	0.19386	0.15508	0.17053	0.18781	0.14757	0.14571	0.14992	0.1831	0.21655	0.17108		44	0.3669	0.28553	0.24488	0.28324	0.28827	0.2989	0.32522	0.29165	0.27505	0.27634
44.1	0.19341	0.15478	0.17008	0.18725	0.14721	0.14533	0.14969	0.18263	0.21613	0.17068		44.1	0.3664	0.28534	0.24447	0.28296	0.28797	0.29849	0.32483	0.29132	0.27473	0.27587
44.2	0.19296	0.15449	0.16964	0.1867	0.14685	0.14496	0.14948	0.18216	0.21573	0.17028		44.2	0.36589	0.28515	0.24407	0.28269	0.28767	0.29808	0.32443	0.29097	0.27441	0.27547
44.3	0.1925	0.1542	0.16921	0.18614	0.1465	0.14459	0.14927	0.18169	0.21531	0.16989		44.3	0.3654	0.28498	0.24367	0.2824	0.28738	0.29767	0.32404	0.29063	0.27408	0.27505
44.4	0.19205	0.15391	0.16879	0.18559	0.14614	0.1442	0.14906	0.18123	0.2149	0.1695		44.4	0.36492	0.28483	0.24328	0.28211	0.2871	0.29723	0.32365	0.2903	0.27376	0.27465
44.5	0.19161	0.1536	0.16835	0.18502	0.1458	0.14381	0.14885	0.18076	0.21449	0.16911		44.5	0.36445	0.2847	0.24289	0.28183	0.28684	0.29678	0.32326	0.28995	0.27344	0.27424
44.6	0.19116	0.15327	0.1679	0.18445	0.14546	0.14344	0.14865	0.18029	0.21408	0.16872		44.6	0.36399	0.28457	0.24248	0.28154	0.28656	0.29635	0.32287	0.28962	0.27313	0.27384
44.7	0.19072	0.15294	0.16746	0.18388	0.14512	0.14307	0.14845	0.17982	0.21366	0.16835		44.7	0.36355	0.28445	0.24207	0.28127	0.2863	0.29592	0.32247	0.28928	0.27283	0.27348
44.8	0.19027	0.15261	0.167	0.18331	0.14479	0.1427	0.14824	0.17935	0.21323	0.16799		44.8	0.3631	0.28435	0.24165	0.28099	0.28604	0.29549	0.32206	0.28893	0.27255	0.27311
44.9	0.18982	0.15229	0.16654	0.18274	0.14446	0.14232	0.14803	0.17889	0.21279	0.16762		44.9	0.36268	0.28426	0.24125	0.28073	0.2858	0.29506	0.32165	0.28859	0.27228	0.27274
45	0.18937	0.15197	0.16607	0.18216	0.14414	0.14194	0.14782	0.17842	0.21236	0.16726		45	0.36226	0.28417	0.24085	0.28047	0.28556	0.2946	0.32124	0.28826	0.27202	0.27235
45.1	0.18891	0.15164	0.16559	0.18158	0.14383	0.14156	0.14761	0.17793	0.21193	0.16689		45.1	0.36186	0.28407	0.24046	0.28021	0.28532	0.29414	0.32084	0.28794	0.27176	0.27197
45.2	0.18845	0.15132	0.16512	0.18096	0.14351	0.14118	0.14739	0.17744	0.21149	0.16652		45.2	0.36145	0.28402	0.24008	0.27992	0.28509	0.29369	0.32046	0.28762	0.27152	0.27159
45.3	0.18801	0.15098	0.16465	0.18034	0.14319	0.1408	0.14717	0.17694	0.21104	0.16616		45.3	0.36104	0.28394	0.2397	0.27964	0.28486	0.29324	0.32007	0.28729	0.27126	0.27123
45.4	0.18756	0.15065	0.16417	0.1797	0.14285	0.14042	0.14694	0.17643	0.21059	0.16578		45.4	0.36064	0.28382	0.23932	0.27935	0.28464	0.29282	0.3197	0.28696	0.271	0.27089
45.5	0.1871	0.15029	0.1637	0.17905	0.1425	0.14004	0.14668	0.17593	0.21014	0.16541		45.5	0.36021	0.28372	0.23894	0.27907	0.2844	0.2924	0.31934	0.28661	0.27075	0.27054
45.6	0.18664	0.14992	0.16324	0.17842	0.14217	0.13966	0.14641	0.17542	0.20969	0.16502		45.6	0.3598	0.28361	0.23856	0.27879	0.28418	0.292	0.31899	0.28626	0.27051	0.2702
45.7	0.18619	0.14953	0.16278	0.17778	0.14182	0.13927	0.14612	0.1749	0.20923	0.16464		45.7	0.35939	0.28347	0.23817	0.27851	0.28396	0.29161	0.31865	0.28592	0.27027	0.26986
45.8	0.18574	0.14914	0.16232	0.17714	0.14147	0.13887	0.14584	0.1744	0.20878	0.16424		45.8	0.35899	0.28332	0.23776	0.27824	0.28374	0.29123	0.31831	0.28558	0.27002	0.26952
45.9	0.18529	0.14875	0.16185	0.1765	0.14111	0.13847	0.14555	0.17388	0.20833	0.16384		45.9	0.3586	0.28316	0.23736	0.27797	0.28352	0.29084	0.31797	0.28524	0.26977	0.26919
46	0.18485	0.14835	0.16138	0.17586	0.14075	0.13807	0.14526	0.17336	0.20788	0.16345		46	0.35821	0.28299	0.23697	0.2777	0.2833	0.29046	0.31763	0.28491	0.26953	0.26885
46.1	0.1844	0.14794	0.16091	0.17523	0.14041	0.13766	0.14496	0.17284	0.20743	0.16306		46.1	0.35782	0.2828	0.23657	0.27741	0.28309	0.29008	0.31729	0.28458	0.26929	0.26853
46.2	0.18396	0.14753	0.16046	0.17459	0.14008	0.13726	0.14468	0.17231	0.20697	0.16267		46.2	0.35742	0.28262	0.23619	0.27712	0.28287	0.28971	0.31696	0.28426	0.26904	0.26821
46.3	0.18352	0.1471	0.16	0.17395	0.13974	0.13682	0.1444	0.17178	0.2065	0.16227		46.3	0.35703	0.28243	0.23581	0.27685	0.28266	0.28935	0.31665	0.28395	0.26879	0.26789
46.4	0.18308	0.14667	0.15954	0.17331	0.13939	0.13638	0.14413	0.17126	0.20604	0.16189		46.4	0.35663	0.28224	0.23544	0.27656	0.28246	0.289	0.31632	0.28366	0.26856	0.26756
46.5	0.18265	0.14624	0.15908	0.17266	0.13906	0.13593	0.14386	0.17074	0.20559	0.16152		46.5	0.35621	0.28203	0.23506	0.27626	0.28226	0.28863	0.31598	0.28336	0.26831	0.26723
46.6	0.18222	0.14582	0.15861	0.17202	0.13872	0.13548	0.14361	0.17022	0.20513	0.16115		46.6	0.35579	0.2818	0.23469	0.27596	0.28207	0.28827	0.31565	0.28305	0.26805	0.26691
46.7	0.18178	0.14535	0.15813	0.1714	0.13839	0.13499	0.14336	0.16969	0.20467	0.16078		46.7	0.35536	0.28158	0.23432	0.27565	0.28187	0.28791	0.31531	0.28275	0.2678	0.26657
46.8	0.18135	0.14489	0.15768	0.17077	0.13805	0.1345	0.14312	0.16916	0.2042	0.16041		46.8	0.35492	0.28133	0.23394	0.27534	0.28167	0.28753	0.31496	0.28244	0.26753	0.26623
46.9	0.18092	0.14443	0.15723	0.17013	0.13772	0.13402	0.14287	0.16864	0.20373	0.16005		46.9	0.35448	0.2811	0.23356	0.27503	0.28144	0.28715	0.31463	0.28213	0.26726	0.26588
47	0.18047	0.14395	0.15678	0.1695	0.13737	0.13353	0.14262	0.16812	0.20324	0.15968		47	0.35404	0.28088	0.23317	0.2747	0.28122	0.28677	0.31429	0.28184	0.26699	0.26553
47.1	0.18004	0.14346	0.15633	0.16886	0.13701	0.13303	0.14235	0.1676	0.20277	0.1593		47.1	0.35358	0.28063	0.23279	0.27438	0.28101	0.28638	0.31395	0.28154	0.26668	0.26517
47.2	0.17961	0.14295	0.15588	0.16821	0.13663	0.13255	0.14208	0.16708	0.20229	0.15892		47.2	0.3531	0.28038	0.23241	0.27405	0.28081	0.28599	0.31361	0.28125	0.26638	0.26479
47.3	0.17918	0.14245	0.15543	0.16757	0.13623	0.13206	0.14182	0.16656	0.20181	0.15854		47.3	0.35263	0.28012	0.23203	0.27372	0.28059	0.2856	0.31328	0.28095	0.26609	0.26441
47.4	0.17874	0.1419	0.15499	0.16692	0.13583	0.13157	0.14154	0.16604	0.20133	0.15816		47.4	0.35213	0.27984	0.23165	0.27338	0.28038	0.28519	0.31292	0.28065	0.26579	0.26403
47.5	0.17831	0.14134	0.15456	0.16626	0.13542	0.13107	0.14124	0.16553	0.20085	0.15779		47.5	0.35163	0.27954	0.2313	0.27304	0.28018	0.2848	0.31257	0.28034	0.26548	0.26363
47.6	0.17788	0.14079	0.15412	0.16561	0.13501	0.13057	0.14095	0.16502	0.20034	0.15742		47.6	0.35113	0.2792	0.23096	0.27269	0.27996	0.2844	0.3122	0.28005	0.26517	0.26324
47.7	0.17743	0.14024	0.15369	0.16493	0.13461	0.13008	0.14065	0.16451	0.19984	0.15706		47.7	0.35062	0.27887	0.23065	0.27233	0.27975	0.284	0.31178	0.27976	0.26485	0.26283
47.8	0.17699	0.13969	0.15325	0.16425	0.13419	0.12959	0.14037	0.164	0.19934	0.15671		47.8	0.35009	0.27852	0.23035	0.27197	0.27954	0.28359	0.31135	0.27948	0.26453	0.2624
47.9	0.17653	0.13914	0.15281	0.16358	0.13373	0.1291	0.1401	0.1635	0.19882	0.15636		47.9	0.34956	0.27818	0.23005	0.27162	0.27931	0.28315	0.31093	0.27919	0.26422	0.26197
48	0.17607	0.1386	0.15237	0.16292	0.13326	0.12862	0.13985	0.163	0.19831	0.15602		48	0.34903	0.27783	0.22975	0.27126	0.2791	0.28271	0.31049	0.27891	0.26388	0.26152
48.1	0.17561	0.13807	0.15194	0.16226	0.13281	0.12814	0.13956	0.16251	0.19781	0.15568		48.1	0.34851	0.2775	0.22944	0.27089	0.27889	0.28226	0.31005	0.27861	0.26354	0.26108
48.2	0.17516	0.13754	0.15152	0.16162	0.13235	0.12767	0.13927	0.16202	0.19731	0.15535		48.2	0.34798	0.27718	0.22913	0.27052	0.2787	0.28182	0.3096	0.27831	0.2632	0.26065
48.3	0.17471	0.13703	0.15111	0.16099	0.13187	0.12718	0.13899	0.16155	0.19682	0.15502		48.3	0.34745	0.27681	0.22883	0.27017	0.27851	0.28138	0.30916	0.27801	0.26287	0.26023
48.4	0.17427	0.13651	0.15071	0.16035	0.13139	0.12669	0.13871	0.16108	0.19632	0.1547		48.4	0.34691	0.27646	0.22853	0.26983	0.27832	0.28093	0.30872	0.27771	0.26255	0.2598
48.5	0.17382	0.136	0.15031	0.15972	0.13091	0.12617	0.13844	0.16061	0.19583	0.15437		48.5	0.34638	0.27611	0.22823	0.26947	0.27815	0.28048	0.30829	0.27742	0.26222	0.25937
48.6	0.17337	0.13549	0.14992	0.15907	0.13042	0.12564	0.13817	0.16013	0.19533	0.15405		48.6	0.34584	0.27576	0.22794	0.26912	0.27796	0.28002	0.30788	0.27714	0.26188	0.25894
48.7	0.17294	0.135	0.14952	0.15841	0.12991	0.12512	0.13791	0.15968	0.1948	0.15372		48.7	0.34529	0.27541	0.22764	0.26876	0.27778	0.27957	0.30749	0.27686	0.26156	0.25851
48.8	0.17249	0.1345	0.14913	0.15775	0.12939	0.1246	0.13765	0.15922	0.19427	0.15339		48.8	0.34474	0.27505	0.22733	0.26841	0.27759	0.27912	0.30708	0.27657	0.26121	0.25809
48.9	0.17205	0.13402	0.14875	0.1571	0.12887	0.1241	0.1374	0.15876	0.19373	0.15307		48.9	0.34419	0.27468	0.22703	0.26808	0.2774	0.27867	0.30669	0.27627	0.26087	0.25768
49	0.17162	0.13355	0.14838	0.15645	0.12835	0.12359	0.13716	0.15831	0.19319	0.15275		49	0.34364	0.27429	0.2267	0.26775	0.27721	0.27821	0.30632	0.27599	0.26053	0.25726
49.1	0.17117	0.13308	0.14802	0.15579	0.12782	0.12309	0.13689	0.15785	0.19265	0.15243		49.1	0.34311	0.27392	0.22637	0.26742	0.27701	0.27776	0.30595	0.2757	0.26019	0.25685
49.2	0.17073	0.13261	0.14767	0.15513	0.12729	0.12259	0.13663	0.15741	0.1921	0.1521		49.2	0.34259	0.27354	0.22605	0.2671	0.27681	0.27732	0.30553	0.27542	0.25985	0.25644
49.3	0.17029	0.13216	0.14731	0.15445	0.12676	0.12212	0.13637	0.15697	0.19156	0.15174		49.3	0.34205	0.27318	0.22573	0.26678	0.27662	0.27687	0.30512	0.27514	0.25952	0.25604
49.4	0.16985	0.1317	0.14694	0.1538	0.12623	0.12165	0.13607	0.15653	0.19102	0.15138		49.4	0.34151	0.27282	0.22543	0.26647	0.27643	0.27643	0.30471	0.27485	0.25916	0.25564
49.5	0.16943	0.13125	0.14654	0.15316	0.12571	0.12118	0.13576	0.15608	0.19048	0.15104		49.5	0.34098	0.27246	0.22512	0.26619	0.27625	0.27599	0.3043	0.27455	0.25881	0.25526
49.6	0.16902	0.1308	0.14615	0.15252	0.12519	0.12071	0.13546	0.15561	0.18995	0.1507		49.6	0.34047	0.27213	0.22483	0.26591	0.27606	0.27554	0.30389	0.27427	0.25846	0.25491
49.7	0.16858	0.13035	0.14575	0.15188	0.12468	0.12023	0.13515	0.15515	0.18942	0.15036		49.7	0.33998	0.2718	0.22454	0.26564	0.27589	0.2751	0.30347	0.27398	0.25807	0.25455
49.8	0.16817	0.1299	0.14537	0.15124	0.12417	0.11975	0.13485	0.15471	0.18891	0.15002		49.8	0.33951	0.27148	0.22424	0.26536	0.27571	0.27467	0.30305	0.27367	0.25768	0.25422
49.9	0.16775	0.12944	0.14498	0.15058	0.12367	0.11928	0.13454	0.15426	0.18839	0.14969		49.9	0.33901	0.27117	0.22395	0.26507	0.27554	0.27424	0.30261	0.27336	0.2573	0.25388
50	0.16734	0.12899	0.14457	0.14993	0.12316	0.1188	0.13423	0.15381	0.18788	0.14937		50	0.33852	0.27088	0.22367	0.26477	0.27537	0.27381	0.30215	0.27305	0.25692	0.25354
50.1	0.16691	0.12852	0.14416	0.14928	0.12265	0.11833	0.13395	0.15337	0.18736	0.14903		50.1	0.33804	0.27062	0.2234	0.26448	0.2752	0.27339	0.30167	0.27274	0.25657	0.25321
50.2	0.16649	0.12806	0.14375	0.14863	0.12214	0.11787	0.13366	0.15291	0.18685	0.1487		50.2	0.33757	0.27038	0.22314	0.26419	0.27502	0.273	0.30119	0.27245	0.25622	0.25289
50.3	0.16608	0.1276	0.14331	0.148	0.12164	0.11737	0.13337	0.15245	0.18635	0.14837		50.3	0.33711	0.27015	0.22289	0.26389	0.27486	0.2726	0.30071	0.27215	0.25588	0.25257
50.4	0.16567	0.12713	0.14286	0.14738	0.12113	0.11687	0.13308	0.15199	0.18584	0.14805		50.4	0.33668	0.26992	0.22265	0.2636	0.27471	0.27219	0.30021	0.27185	0.25554	0.25224
50.5	0.16523	0.12666	0.14239	0.14676	0.12063	0.11637	0.1328	0.15153	0.18532	0.14775		50.5	0.33624	0.26972	0.22243	0.2633	0.27456	0.27177	0.2997	0.27156	0.2552	0.25192
50.6	0.1648	0.12618	0.14192	0.14615	0.12013	0.11587	0.13251	0.15109	0.18481	0.14744		50.6	0.33581	0.26952	0.22218	0.26299	0.27441	0.27135	0.29919	0.27126	0.25487	0.25161
50.7	0.16437	0.12571	0.14145	0.14555	0.11962	0.11538	0.13223	0.15063	0.1843	0.14713		50.7	0.33539	0.26932	0.22194	0.26269	0.27427	0.27092	0.2987	0.27096	0.25451	0.25132
50.8	0.16394	0.12524	0.14097	0.14495	0.11912	0.11487	0.13193	0.15019	0.18379	0.14682		50.8	0.33497	0.26915	0.2217	0.26239	0.27412	0.2705	0.29819	0.27067	0.2542	0.251
50.9	0.1635	0.12475	0.1405	0.14433	0.11862	0.11437	0.13165	0.14974	0.18327	0.14651		50.9	0.33456	0.26898	0.22147	0.26209	0.27397	0.27008	0.29766	0.27038	0.25388	0.25068
51	0.16307	0.12424	0.14003	0.14371	0.11811	0.11384	0.13136	0.14927	0.18275	0.14619		51	0.33418	0.2688	0.22122	0.26181	0.27382	0.26967	0.29716	0.27011	0.25358	0.25037
51.1	0.16264	0.12374	0.13957	0.14309	0.11762	0.11332	0.13106	0.14879	0.18221	0.14588		51.1	0.33381	0.26864	0.22099	0.26154	0.27368	0.26926	0.29666	0.26983	0.25329	0.25004
51.2	0.1622	0.12323	0.13913	0.14246	0.11712	0.1128	0.13076	0.1483	0.1817	0.14556		51.2	0.33342	0.26849	0.22076	0.26128	0.27352	0.26884	0.29617	0.26956	0.25299	0.24971
51.3	0.16179	0.12274	0.13869	0.14183	0.11663	0.11227	0.13042	0.14782	0.18119	0.14523		51.3	0.33304	0.26833	0.22052	0.26102	0.27338	0.26842	0.29569	0.26928	0.25268	0.24939
51.4	0.16138	0.12225	0.13825	0.1412	0.11613	0.11174	0.13009	0.14734	0.18068	0.1449		51.4	0.33267	0.26817	0.22026	0.26076	0.27326	0.268	0.2952	0.269	0.25238	0.24907
51.5	0.16098	0.12175	0.1378	0.14056	0.11563	0.11121	0.12976	0.14686	0.18018	0.14459		51.5	0.33229	0.26802	0.21998	0.2605	0.27313	0.26759	0.29472	0.26873	0.25207	0.24875
51.6	0.16058	0.12125	0.13736	0.13991	0.11514	0.11068	0.12942	0.14638	0.17968	0.14427		51.6	0.33191	0.26787	0.2197	0.26023	0.27301	0.26719	0.29423	0.26844	0.25177	0.24843
51.7	0.16019	0.12075	0.13691	0.13927	0.11466	0.11012	0.12909	0.1459	0.17918	0.14394		51.7	0.33153	0.26773	0.21945	0.25996	0.2729	0.26678	0.29375	0.26814	0.25148	0.24811
51.8	0.1598	0.12024	0.13647	0.13864	0.11417	0.10955	0.12873	0.14542	0.17866	0.14361		51.8	0.33117	0.26759	0.21919	0.2597	0.2728	0.26637	0.29328	0.26783	0.2512	0.24778
51.9	0.15941	0.11971	0.13603	0.138	0.11369	0.10898	0.12837	0.14496	0.17815	0.14328		51.9	0.3308	0.26743	0.21893	0.25944	0.27268	0.26597	0.29281	0.26753	0.25092	0.24745
52	0.15903	0.11917	0.13559	0.13737	0.11322	0.10841	0.12802	0.14451	0.17762	0.14294		52	0.33045	0.26726	0.21865	0.25917	0.27253	0.26559	0.29236	0.26723	0.25064	0.24713
52.1	0.15864	0.11865	0.13514	0.13673	0.11276	0.10785	0.12769	0.14405	0.1771	0.1426		52.1	0.33009	0.26708	0.21838	0.25891	0.27238	0.2652	0.29193	0.26693	0.25037	0.2468
52.2	0.15828	0.11813	0.13469	0.13611	0.11229	0.10729	0.12734	0.14359	0.17657	0.14226		52.2	0.32972	0.26689	0.21811	0.25864	0.27223	0.26483	0.2915	0.26661	0.25005	0.24646
52.3	0.15789	0.11762	0.13425	0.1355	0.11184	0.10675	0.12699	0.14313	0.17604	0.14191		52.3	0.32935	0.26667	0.21787	0.25834	0.27207	0.26446	0.29108	0.26629	0.24974	0.24612
52.4	0.15751	0.1171	0.13384	0.13488	0.11138	0.10618	0.12664	0.14268	0.17549	0.14156		52.4	0.32896	0.26644	0.21764	0.25803	0.2719	0.26409	0.29066	0.26597	0.24943	0.24579
52.5	0.15712	0.11657	0.13342	0.13428	0.11093	0.10562	0.12626	0.14222	0.17494	0.14123		52.5	0.32857	0.26621	0.2174	0.25771	0.27173	0.26373	0.29024	0.26566	0.24911	0.24546
52.6	0.15674	0.11605	0.133	0.13368	0.11049	0.10507	0.12588	0.14177	0.1744	0.1409		52.6	0.32818	0.26597	0.21717	0.2574	0.27154	0.26336	0.28983	0.26535	0.2488	0.24513
52.7	0.15637	0.11552	0.13259	0.13307	0.11005	0.10451	0.1255	0.14132	0.17385	0.14057		52.7	0.32779	0.26573	0.21696	0.25708	0.27134	0.263	0.28944	0.26504	0.24849	0.24481
52.8	0.156	0.115	0.13219	0.13247	0.10961	0.10397	0.12512	0.14086	0.17331	0.14024		52.8	0.3274	0.26547	0.21674	0.25677	0.27113	0.26265	0.28904	0.26474	0.24817	0.24449
52.9	0.15563	0.11448	0.1318	0.13186	0.10916	0.10345	0.12476	0.1404	0.17277	0.1399		52.9	0.32701	0.26522	0.21652	0.25646	0.27091	0.26225	0.28865	0.26443	0.24786	0.24418
53	0.15528	0.11397	0.1314	0.13128	0.10871	0.10293	0.12438	0.13994	0.17224	0.13956		53	0.32663	0.265	0.21629	0.25614	0.2707	0.26185	0.28827	0.26414	0.24755	0.24385
53.1	0.15495	0.11346	0.13101	0.13071	0.10828	0.10242	0.12401	0.13948	0.17172	0.13921		53.1	0.32625	0.26477	0.21607	0.25583	0.2705	0.26145	0.2879	0.26384	0.24724	0.2435
53.2	0.15463	0.11295	0.13063	0.13012	0.10784	0.10192	0.12365	0.13901	0.17122	0.13888		53.2	0.32586	0.26451	0.21586	0.25551	0.2703	0.26107	0.28754	0.26355	0.24693	0.24315
53.3	0.15429	0.11244	0.13026	0.12954	0.10741	0.10141	0.12331	0.13854	0.17074	0.13856		53.3	0.32544	0.26425	0.21565	0.2552	0.2701	0.26069	0.28718	0.26325	0.24661	0.24279
53.4	0.15395	0.11194	0.12988	0.12897	0.10695	0.10091	0.12296	0.13806	0.17024	0.13823		53.4	0.32501	0.26399	0.21544	0.25489	0.26991	0.26029	0.28683	0.26296	0.24629	0.24243
53.5	0.15361	0.11145	0.1295	0.1284	0.10648	0.10041	0.12263	0.13758	0.16975	0.1379		53.5	0.3246	0.26372	0.21524	0.25459	0.26971	0.25989	0.28647	0.26266	0.24598	0.24207
53.6	0.15327	0.11093	0.12914	0.12783	0.106	0.099921	0.12229	0.13713	0.16928	0.13758		53.6	0.32417	0.26343	0.21507	0.25429	0.26952	0.25949	0.28612	0.26235	0.24565	0.24171
53.7	0.15295	0.11044	0.12877	0.12728	0.10552	0.099431	0.12196	0.13669	0.16879	0.13723		53.7	0.32374	0.26314	0.21491	0.25398	0.26931	0.25908	0.28578	0.26203	0.24532	0.24134
53.8	0.15263	0.10994	0.12843	0.12674	0.10501	0.09895	0.12164	0.13625	0.16831	0.1369		53.8	0.3233	0.26284	0.21474	0.25366	0.2691	0.25867	0.28543	0.26171	0.24498	0.24096
53.9	0.15231	0.10944	0.12809	0.12621	0.10452	0.098463	0.12131	0.1358	0.16783	0.13656		53.9	0.32286	0.26253	0.21457	0.25334	0.26887	0.25827	0.28509	0.26139	0.24465	0.24058
54	0.15199	0.10894	0.12773	0.12569	0.10403	0.097984	0.121	0.13532	0.16734	0.13622		54	0.32242	0.26221	0.21441	0.25301	0.26867	0.25786	0.28474	0.26108	0.24432	0.2402
54.1	0.15167	0.10844	0.12738	0.12517	0.10352	0.097508	0.12068	0.13485	0.16685	0.1359		54.1	0.32198	0.2619	0.21426	0.2527	0.26846	0.25745	0.2844	0.26077	0.24398	0.23982
54.2	0.15133	0.10795	0.12703	0.12468	0.10303	0.097028	0.12037	0.13438	0.16638	0.13556		54.2	0.32155	0.26158	0.21409	0.25238	0.26828	0.25703	0.28404	0.26046	0.24364	0.23943
54.3	0.15098	0.10746	0.12667	0.12421	0.10256	0.096559	0.12005	0.1339	0.1659	0.13522		54.3	0.32112	0.26125	0.21393	0.25206	0.26808	0.25658	0.28367	0.26014	0.24332	0.23903
54.4	0.15063	0.10699	0.12632	0.12372	0.1021	0.096088	0.11974	0.13342	0.16543	0.1349		54.4	0.32068	0.26088	0.21377	0.25175	0.2679	0.25613	0.28328	0.25981	0.24301	0.23863
54.5	0.15028	0.10653	0.12598	0.12323	0.10163	0.095623	0.11943	0.13295	0.16499	0.13458		54.5	0.32025	0.26052	0.21362	0.25143	0.26775	0.25569	0.28291	0.2595	0.2427	0.23822
54.6	0.14993	0.10608	0.12564	0.12274	0.10118	0.095164	0.11912	0.13248	0.16454	0.13426		54.6	0.31981	0.26015	0.21347	0.25112	0.26762	0.25526	0.28254	0.25918	0.24239	0.2378
54.7	0.14959	0.10562	0.1253	0.12223	0.1007	0.094711	0.11882	0.13201	0.1641	0.13395		54.7	0.31939	0.25979	0.21332	0.25081	0.26748	0.25483	0.2822	0.25886	0.24208	0.23741
54.8	0.14923	0.10517	0.12497	0.12173	0.10023	0.094244	0.11852	0.13154	0.16366	0.13364		54.8	0.31894	0.25944	0.21316	0.2505	0.26734	0.2544	0.28186	0.25854	0.24176	0.237
54.9	0.14888	0.10473	0.12464	0.12124	0.099752	0.093796	0.11823	0.13108	0.16325	0.13332		54.9	0.3185	0.25908	0.213	0.2502	0.2672	0.25398	0.28154	0.25821	0.24143	0.2366
55	0.14853	0.10428	0.12431	0.12076	0.09928	0.093356	0.11794	0.13062	0.16284	0.133		55	0.31805	0.25873	0.21284	0.24989	0.26704	0.25356	0.28122	0.2579	0.24111	0.23619
55.1	0.14816	0.10381	0.12397	0.12026	0.098809	0.092915	0.11763	0.13017	0.16244	0.13269		55.1	0.3176	0.25839	0.21269	0.2496	0.26688	0.25314	0.28089	0.25759	0.2408	0.2358
55.2	0.1478	0.10336	0.12364	0.11978	0.098349	0.092476	0.11732	0.12973	0.16202	0.13239		55.2	0.31717	0.25803	0.21253	0.24931	0.26673	0.2527	0.28056	0.25729	0.24049	0.23541
55.3	0.14745	0.10291	0.12331	0.1193	0.097879	0.092044	0.11701	0.1293	0.16161	0.13208		55.3	0.31675	0.25768	0.21236	0.24902	0.26659	0.25227	0.28024	0.25699	0.24018	0.23502
55.4	0.14708	0.10247	0.12296	0.11883	0.097397	0.091622	0.11669	0.12886	0.16121	0.13178		55.4	0.31633	0.25734	0.21218	0.24873	0.26643	0.25184	0.27991	0.25666	0.23987	0.23466
55.5	0.1467	0.10205	0.12261	0.11838	0.096932	0.091211	0.11639	0.12841	0.16082	0.13148		55.5	0.31591	0.25701	0.21199	0.24843	0.26628	0.25142	0.27958	0.25633	0.23956	0.2343
55.6	0.14629	0.10163	0.12224	0.11793	0.096462	0.09081	0.11608	0.12797	0.16043	0.13117		55.6	0.31551	0.25667	0.21181	0.24812	0.26611	0.25101	0.27922	0.25601	0.23928	0.23395
55.7	0.14586	0.10121	0.12188	0.11749	0.095994	0.090434	0.11575	0.12753	0.16005	0.13086		55.7	0.3151	0.25635	0.21163	0.24782	0.26594	0.25059	0.27885	0.25569	0.239	0.2336
55.8	0.14542	0.1008	0.12151	0.11706	0.095531	0.090056	0.11543	0.12708	0.15968	0.13054		55.8	0.3147	0.25603	0.21146	0.24753	0.26578	0.25016	0.27848	0.25538	0.2387	0.23326
55.9	0.14497	0.10038	0.12113	0.11666	0.095067	0.089676	0.11511	0.12663	0.15932	0.13022		55.9	0.31431	0.25573	0.2113	0.24724	0.26561	0.24976	0.27811	0.25508	0.2384	0.23292
56	0.14453	0.099964	0.12076	0.11626	0.094599	0.089299	0.11481	0.12618	0.15896	0.12991		56	0.31393	0.25543	0.21112	0.24694	0.26545	0.24935	0.27773	0.25477	0.23808	0.23257
56.1	0.14409	0.099554	0.12039	0.11588	0.094143	0.088929	0.11449	0.12575	0.1586	0.12961		56.1	0.31355	0.25513	0.21095	0.24664	0.26528	0.24893	0.27734	0.25446	0.23777	0.23223
56.2	0.14365	0.09914	0.12002	0.1155	0.0937	0.088577	0.11416	0.12532	0.15824	0.12931		56.2	0.31319	0.25485	0.21079	0.24632	0.26511	0.24851	0.27695	0.25416	0.23747	0.23189
56.3	0.14322	0.098725	0.11967	0.11511	0.093253	0.088227	0.11383	0.12489	0.15787	0.12902		56.3	0.31283	0.25459	0.21065	0.24599	0.26494	0.24811	0.27656	0.25386	0.23717	0.23157
56.4	0.14279	0.098306	0.11932	0.11473	0.092802	0.087882	0.1135	0.12447	0.15751	0.12874		56.4	0.31246	0.25433	0.21051	0.24567	0.26477	0.2477	0.27616	0.25355	0.23685	0.23123
56.5	0.14236	0.097883	0.11897	0.11435	0.092346	0.087537	0.11317	0.12405	0.15716	0.12848		56.5	0.3121	0.25408	0.21038	0.24534	0.26461	0.24732	0.27576	0.25325	0.23651	0.23089
56.6	0.14194	0.097462	0.11861	0.11398	0.091895	0.087195	0.11285	0.12363	0.15682	0.12822		56.6	0.31174	0.25384	0.21026	0.24501	0.26445	0.24694	0.27535	0.25295	0.23617	0.23056
56.7	0.14151	0.097047	0.11826	0.11361	0.091431	0.08685	0.11251	0.12321	0.15647	0.12795		56.7	0.3114	0.25361	0.21013	0.2447	0.2643	0.24657	0.27495	0.25264	0.23583	0.23024
56.8	0.14109	0.096644	0.1179	0.11324	0.09098	0.086482	0.11218	0.12279	0.15612	0.12769		56.8	0.31104	0.25339	0.20999	0.24439	0.26414	0.2462	0.27456	0.25234	0.2355	0.22992
56.9	0.14065	0.096235	0.11753	0.11288	0.090535	0.086105	0.11184	0.12237	0.15577	0.12744		56.9	0.31069	0.25317	0.20984	0.24409	0.26397	0.24584	0.27416	0.25204	0.23518	0.22963
57	0.14023	0.095818	0.11717	0.11252	0.090087	0.085728	0.11148	0.12194	0.15544	0.12719		57	0.31034	0.25295	0.20968	0.24379	0.26382	0.2455	0.27376	0.25177	0.23485	0.22935
57.1	0.13981	0.095389	0.1168	0.11215	0.089629	0.085351	0.11111	0.12152	0.15509	0.12695		57.1	0.31001	0.25274	0.20953	0.24347	0.26365	0.24515	0.27335	0.25149	0.23454	0.22906
57.2	0.1394	0.094959	0.11642	0.11178	0.089174	0.084971	0.11075	0.1211	0.15475	0.1267		57.2	0.30969	0.25252	0.20939	0.24313	0.26348	0.24481	0.27294	0.2512	0.23423	0.22875
57.3	0.13898	0.09452	0.11604	0.11143	0.08873	0.084601	0.11039	0.12068	0.1544	0.12644		57.3	0.30937	0.25231	0.20924	0.2428	0.26329	0.24446	0.27251	0.25091	0.23392	0.22844
57.4	0.13857	0.094091	0.11567	0.11109	0.088297	0.084231	0.11004	0.12026	0.15405	0.12616		57.4	0.30906	0.25211	0.20909	0.24247	0.26308	0.24412	0.27211	0.25061	0.23361	0.22814
57.5	0.13817	0.093668	0.11529	0.11075	0.087873	0.083862	0.1097	0.11986	0.15371	0.1259		57.5	0.30875	0.25189	0.20895	0.24213	0.26287	0.24379	0.2717	0.25031	0.23331	0.22785
57.6	0.13777	0.093241	0.11491	0.1104	0.087454	0.083472	0.10936	0.11946	0.15337	0.12564		57.6	0.30845	0.25166	0.2088	0.2418	0.26267	0.24346	0.27129	0.25002	0.23301	0.22757
57.7	0.13738	0.092814	0.11452	0.11007	0.087047	0.083083	0.10903	0.11906	0.15303	0.1254		57.7	0.30815	0.25142	0.20863	0.24145	0.26247	0.24313	0.27089	0.2497	0.23272	0.22728
57.8	0.137	0.092399	0.11414	0.10975	0.086632	0.0827	0.1087	0.11867	0.15266	0.12515		57.8	0.30786	0.25116	0.20847	0.2411	0.26228	0.2428	0.2705	0.24939	0.23244	0.22699
57.9	0.13661	0.091983	0.11377	0.10942	0.086228	0.082319	0.10835	0.11826	0.15228	0.12491		57.9	0.30755	0.2509	0.20831	0.24074	0.26207	0.24247	0.27012	0.24908	0.23217	0.22671
58	0.13622	0.091573	0.11341	0.1091	0.085832	0.081931	0.10799	0.11787	0.15191	0.12468		58	0.30725	0.25063	0.20815	0.24039	0.26186	0.24216	0.26974	0.24878	0.23188	0.22644
58.1	0.13583	0.091171	0.11306	0.1088	0.085432	0.081543	0.10764	0.11747	0.15155	0.12444		58.1	0.30694	0.25038	0.208	0.24004	0.26163	0.24184	0.26937	0.24848	0.23161	0.22615
58.2	0.13544	0.09076	0.11273	0.10848	0.085028	0.081153	0.10731	0.11707	0.15119	0.12422		58.2	0.30663	0.25013	0.20786	0.23968	0.26138	0.24152	0.26898	0.2482	0.23134	0.22589
58.3	0.13505	0.090355	0.11241	0.10817	0.084633	0.080764	0.10699	0.11667	0.15081	0.124		58.3	0.30632	0.24989	0.20772	0.23932	0.26111	0.24119	0.26859	0.24793	0.23107	0.22561
58.4	0.13466	0.089956	0.1121	0.10786	0.084241	0.080378	0.10666	0.11627	0.15044	0.12377		58.4	0.30599	0.24962	0.20759	0.23896	0.26083	0.24088	0.26821	0.24764	0.23078	0.22535
58.5	0.13429	0.089558	0.1118	0.10757	0.083847	0.079984	0.10634	0.11588	0.15006	0.12355		58.5	0.30567	0.24934	0.20746	0.23861	0.26055	0.24056	0.26784	0.24736	0.23049	0.22508
58.6	0.13391	0.089155	0.11151	0.10729	0.083476	0.079597	0.10603	0.1155	0.14968	0.12334		58.6	0.30533	0.24907	0.20732	0.23825	0.26028	0.24024	0.2675	0.24708	0.23021	0.22479
58.7	0.13353	0.088744	0.11121	0.107	0.083113	0.079212	0.10571	0.11511	0.1493	0.12314		58.7	0.305	0.2488	0.20719	0.23789	0.26002	0.23991	0.26716	0.2468	0.22989	0.2245
58.8	0.13313	0.088327	0.11092	0.10673	0.082753	0.078833	0.1054	0.11472	0.14893	0.12293		58.8	0.30467	0.24855	0.20705	0.23752	0.25975	0.2396	0.26682	0.24652	0.22958	0.22421
58.9	0.13274	0.087914	0.11062	0.10644	0.082398	0.078458	0.10507	0.11435	0.14856	0.12271		58.9	0.30435	0.24828	0.20693	0.23715	0.25949	0.23928	0.26648	0.24625	0.22924	0.2239
59	0.13237	0.087503	0.11035	0.10618	0.082037	0.078083	0.10476	0.11398	0.1482	0.1225		59	0.30402	0.24803	0.20681	0.23678	0.25922	0.23896	0.26615	0.246	0.22891	0.22358
59.1	0.13201	0.087104	0.11008	0.10592	0.081676	0.077713	0.10444	0.11362	0.14785	0.12228		59.1	0.3037	0.24777	0.20669	0.23639	0.25895	0.23864	0.26582	0.24573	0.22858	0.22327
59.2	0.13168	0.086713	0.10983	0.10568	0.081325	0.077327	0.10414	0.11327	0.14752	0.12206		59.2	0.30336	0.2475	0.20655	0.23602	0.25869	0.23833	0.2655	0.24548	0.22825	0.22293
59.3	0.13134	0.086355	0.1096	0.10543	0.080993	0.076954	0.10382	0.11292	0.1472	0.12184		59.3	0.30302	0.24724	0.20641	0.23565	0.25843	0.238	0.26518	0.24523	0.22794	0.22259
59.4	0.131	0.085996	0.10937	0.10519	0.080654	0.076586	0.10351	0.11258	0.1469	0.12162		59.4	0.3027	0.24697	0.20626	0.23529	0.25818	0.23769	0.26486	0.24497	0.22762	0.22226
59.5	0.13066	0.085644	0.10914	0.10496	0.080313	0.07624	0.10321	0.11224	0.1466	0.12141		59.5	0.30238	0.24668	0.20612	0.23494	0.25793	0.23736	0.26454	0.24472	0.2273	0.22192
59.6	0.13034	0.085301	0.10894	0.10472	0.079981	0.075902	0.10291	0.11191	0.14631	0.1212		59.6	0.30206	0.2464	0.20599	0.2346	0.25767	0.23703	0.26423	0.24445	0.22698	0.22158
59.7	0.13002	0.08496	0.10872	0.1045	0.079649	0.075571	0.1026	0.11157	0.146	0.12099		59.7	0.30174	0.24613	0.20585	0.23426	0.25741	0.23669	0.26392	0.24418	0.22668	0.22122
59.8	0.12971	0.084632	0.10851	0.10426	0.079325	0.075216	0.10228	0.11124	0.14569	0.12078		59.8	0.30141	0.24587	0.20571	0.23391	0.25715	0.23636	0.2636	0.24391	0.22638	0.22087
59.9	0.12941	0.084301	0.10831	0.10403	0.078986	0.074873	0.10196	0.11091	0.14539	0.12058		59.9	0.30108	0.2456	0.20557	0.23359	0.25688	0.23603	0.26327	0.24364	0.22609	0.22051
60	0.12911	0.08397	0.10812	0.10381	0.078643	0.07451	0.10164	0.11058	0.14509	0.12039		60	0.30073	0.24531	0.20543	0.23327	0.25662	0.2357	0.26294	0.24337	0.2258	0.22015
60.1	0.12881	0.083641	0.10793	0.1036	0.078301	0.074147	0.10131	0.11025	0.1448	0.12019		60.1	0.3004	0.24503	0.20528	0.23295	0.25637	0.23536	0.26263	0.24309	0.22552	0.21976
60.2	0.1285	0.083316	0.10775	0.10338	0.07796	0.073788	0.10098	0.10994	0.14452	0.11999		60.2	0.30006	0.24476	0.20514	0.23262	0.25611	0.23502	0.26232	0.24282	0.22524	0.21938
60.3	0.1282	0.082993	0.10757	0.10317	0.077618	0.073432	0.10066	0.10961	0.14423	0.11975		60.3	0.29971	0.24449	0.205	0.2323	0.25586	0.23466	0.26202	0.24254	0.22495	0.21898
60.4	0.12792	0.082653	0.1074	0.10297	0.077278	0.073094	0.10034	0.10927	0.14395	0.11953		60.4	0.29937	0.24416	0.20487	0.23197	0.25559	0.2343	0.26172	0.24228	0.22464	0.21857
60.5	0.12762	0.082315	0.10723	0.10277	0.076935	0.072775	0.10003	0.10894	0.14367	0.11928		60.5	0.29903	0.24384	0.20473	0.23165	0.25533	0.23394	0.26142	0.24201	0.22435	0.21817
60.6	0.12733	0.081982	0.10706	0.10256	0.07658	0.072453	0.099707	0.10862	0.1434	0.11905		60.6	0.2987	0.24351	0.20461	0.23133	0.25508	0.23358	0.26112	0.24173	0.22405	0.21776
60.7	0.12704	0.081656	0.1069	0.10236	0.076227	0.072137	0.099378	0.10831	0.14312	0.11883		60.7	0.29838	0.2432	0.20449	0.23104	0.25483	0.23323	0.2608	0.24147	0.22378	0.21736
60.8	0.12674	0.081329	0.10674	0.10219	0.075889	0.07183	0.099054	0.10799	0.14285	0.11861		60.8	0.29808	0.24287	0.20437	0.23075	0.25459	0.23288	0.26048	0.2412	0.2235	0.21697
60.9	0.12643	0.081008	0.10657	0.10203	0.075544	0.07153	0.098732	0.10766	0.14257	0.11839		60.9	0.29776	0.24254	0.20426	0.23045	0.25436	0.23254	0.26019	0.24094	0.22324	0.21659
61	0.12613	0.080675	0.1064	0.10187	0.075195	0.071253	0.098393	0.10735	0.14228	0.11817		61	0.29745	0.24221	0.20413	0.23014	0.25415	0.23221	0.25989	0.24066	0.22298	0.21621
61.1	0.12583	0.080326	0.10623	0.10169	0.07483	0.070982	0.098064	0.10703	0.14197	0.11794		61.1	0.29714	0.2419	0.20398	0.22985	0.25393	0.23189	0.25961	0.24037	0.22273	0.21581
61.2	0.12553	0.079977	0.10604	0.10151	0.074465	0.070705	0.097727	0.10672	0.14168	0.11772		61.2	0.29682	0.2416	0.20382	0.22955	0.25372	0.23158	0.25932	0.24007	0.22247	0.21545
61.3	0.12522	0.079626	0.10586	0.10134	0.074121	0.070433	0.097394	0.10641	0.14139	0.11748		61.3	0.29652	0.24129	0.20368	0.22925	0.25351	0.23127	0.25902	0.23976	0.22221	0.2151
61.4	0.12492	0.079276	0.10566	0.10118	0.073789	0.07015	0.097061	0.10611	0.1411	0.11725		61.4	0.29622	0.24097	0.20352	0.22896	0.25331	0.23096	0.25872	0.23943	0.22195	0.21476
61.5	0.12462	0.078937	0.10546	0.10103	0.073458	0.069884	0.096725	0.1058	0.14081	0.11702		61.5	0.29593	0.24066	0.20336	0.2286	0.25313	0.23066	0.2584	0.2391	0.22168	0.21442
61.6	0.1243	0.078612	0.10527	0.10089	0.073127	0.069612	0.096392	0.10549	0.14052	0.11679		61.6	0.29564	0.24035	0.20319	0.22824	0.25295	0.23035	0.25806	0.23877	0.22141	0.21407
61.7	0.12397	0.078284	0.10509	0.10076	0.072795	0.069346	0.096058	0.1052	0.14023	0.11655		61.7	0.29535	0.24007	0.20304	0.22789	0.25277	0.23003	0.25772	0.23843	0.22112	0.21373
61.8	0.12365	0.077981	0.10491	0.10064	0.072459	0.069091	0.095717	0.10489	0.13994	0.11631		61.8	0.29508	0.2398	0.20287	0.22755	0.25259	0.22971	0.25737	0.23812	0.22081	0.21341
61.9	0.12331	0.077679	0.10472	0.10051	0.072126	0.068857	0.095371	0.10459	0.13965	0.11607		61.9	0.2948	0.23953	0.20269	0.22721	0.25241	0.22941	0.25704	0.23781	0.22051	0.21307
62	0.12297	0.077374	0.10453	0.10034	0.071793	0.068632	0.09503	0.10427	0.13937	0.11582		62	0.29453	0.23927	0.20253	0.22687	0.25223	0.2291	0.25673	0.23751	0.2202	0.21275
62.1	0.12264	0.077078	0.10432	0.10017	0.071466	0.068418	0.094689	0.10397	0.13911	0.11557		62.1	0.29427	0.23903	0.20238	0.22651	0.25203	0.22881	0.2564	0.23722	0.2199	0.21241
62.2	0.12231	0.076773	0.10412	0.10002	0.071135	0.068202	0.094349	0.10366	0.13887	0.11532		62.2	0.29402	0.23878	0.20223	0.22616	0.25181	0.22852	0.25611	0.23692	0.21959	0.21209
62.3	0.12198	0.076479	0.10391	0.099873	0.070814	0.067987	0.093997	0.10336	0.13862	0.11508		62.3	0.29377	0.23855	0.20208	0.22581	0.25158	0.22822	0.25582	0.23662	0.2193	0.21176
62.4	0.12165	0.076185	0.1037	0.099725	0.070514	0.067782	0.093645	0.10306	0.13839	0.11484		62.4	0.29352	0.23829	0.20193	0.22544	0.25136	0.22793	0.25552	0.23632	0.21901	0.21143
62.5	0.12131	0.075887	0.10349	0.099573	0.070213	0.067576	0.093299	0.10274	0.13815	0.11459		62.5	0.29326	0.23804	0.20174	0.22508	0.25113	0.22763	0.25521	0.23603	0.21871	0.21111
62.6	0.12097	0.075596	0.10328	0.099422	0.069926	0.067386	0.092947	0.10245	0.13793	0.11435		62.6	0.293	0.23781	0.20156	0.22471	0.25092	0.22733	0.2549	0.23573	0.21843	0.2108
62.7	0.12063	0.075296	0.10308	0.09928	0.069647	0.067194	0.092574	0.10217	0.13769	0.1141		62.7	0.29274	0.23759	0.20139	0.22434	0.25072	0.22704	0.25458	0.23543	0.21814	0.21049
62.8	0.12029	0.075006	0.10289	0.099158	0.069366	0.06702	0.092205	0.10189	0.13745	0.11386		62.8	0.29249	0.23737	0.20122	0.22398	0.25054	0.22675	0.25426	0.23511	0.21784	0.21017
62.9	0.11993	0.07474	0.10269	0.099015	0.069089	0.066854	0.091843	0.10161	0.13721	0.11362		62.9	0.29222	0.23716	0.20106	0.2236	0.25036	0.22647	0.25392	0.23479	0.21755	0.20984
63	0.11958	0.074472	0.10251	0.098879	0.068822	0.066688	0.091497	0.10132	0.13696	0.11337		63	0.29196	0.23696	0.20091	0.22324	0.25018	0.2262	0.25357	0.23447	0.21725	0.20952
63.1	0.11923	0.07421	0.10232	0.098735	0.068545	0.066505	0.091164	0.10102	0.1367	0.11313		63.1	0.29169	0.23673	0.20076	0.22286	0.25	0.22592	0.25324	0.23415	0.21697	0.20921
63.2	0.11887	0.073942	0.10212	0.098586	0.068266	0.066329	0.090843	0.10072	0.13645	0.11288		63.2	0.29143	0.23652	0.20061	0.22247	0.24981	0.22564	0.25292	0.23384	0.21668	0.20892
63.3	0.11852	0.073688	0.10191	0.098451	0.06799	0.06615	0.090518	0.10043	0.1362	0.11263		63.3	0.29116	0.2363	0.20046	0.22209	0.24961	0.22535	0.2526	0.23354	0.21639	0.20866
63.4	0.11819	0.073428	0.10172	0.098327	0.067725	0.065962	0.090179	0.10014	0.13595	0.11237		63.4	0.29089	0.23608	0.20033	0.22169	0.2494	0.22508	0.25229	0.23324	0.21608	0.20838
63.5	0.11787	0.073175	0.10152	0.098217	0.067468	0.065787	0.089853	0.099866	0.1357	0.11212		63.5	0.29061	0.23586	0.20021	0.2213	0.24919	0.2248	0.25199	0.23295	0.21578	0.2081
63.6	0.11755	0.072936	0.10131	0.098104	0.067205	0.065613	0.089546	0.099595	0.13546	0.11187		63.6	0.29032	0.23563	0.20009	0.2209	0.24899	0.22453	0.25169	0.23267	0.21547	0.20782
63.7	0.11724	0.072692	0.10108	0.097998	0.066942	0.065439	0.089252	0.099323	0.13521	0.11161		63.7	0.29004	0.23538	0.19997	0.22051	0.24879	0.22427	0.25139	0.23238	0.21516	0.20756
63.8	0.11694	0.072447	0.10086	0.097904	0.066673	0.065278	0.088962	0.099054	0.13493	0.11134		63.8	0.28976	0.2351	0.19985	0.22013	0.24858	0.22401	0.2511	0.23211	0.21486	0.20729
63.9	0.11665	0.07223	0.10062	0.097777	0.06641	0.065121	0.088683	0.098782	0.13466	0.11107		63.9	0.28949	0.23481	0.1997	0.21977	0.24838	0.22375	0.25082	0.23184	0.21456	0.20703
64	0.11635	0.072023	0.10038	0.097654	0.066143	0.064963	0.088403	0.098525	0.13437	0.1108		64	0.28921	0.23454	0.19954	0.2194	0.24816	0.22349	0.25053	0.23158	0.21427	0.20679
64.1	0.11606	0.071816	0.10014	0.097534	0.065882	0.064792	0.088124	0.098268	0.13409	0.11051		64.1	0.28896	0.23425	0.19938	0.21904	0.24794	0.22323	0.25026	0.23131	0.21399	0.20654
64.2	0.11578	0.071598	0.099918	0.097408	0.06562	0.064619	0.087847	0.098015	0.13379	0.11022		64.2	0.2887	0.23395	0.19922	0.21867	0.2477	0.22297	0.25	0.23106	0.21369	0.2063
64.3	0.11549	0.071378	0.099679	0.097289	0.065366	0.064458	0.087568	0.097763	0.13349	0.10991		64.3	0.28844	0.23364	0.19907	0.2183	0.24748	0.22273	0.24975	0.2308	0.21341	0.20606
64.4	0.1152	0.071161	0.099435	0.097168	0.065119	0.064301	0.087272	0.097514	0.13319	0.10961		64.4	0.28819	0.23332	0.19894	0.21795	0.24726	0.22251	0.24949	0.23053	0.21312	0.20583
64.5	0.11491	0.070948	0.099206	0.097059	0.064864	0.064145	0.086972	0.097267	0.13287	0.10931		64.5	0.28795	0.23298	0.19879	0.21758	0.24702	0.22229	0.24924	0.23028	0.21283	0.2056
64.6	0.11462	0.070727	0.098982	0.096947	0.064614	0.063988	0.086668	0.097032	0.13257	0.10901		64.6	0.2877	0.23264	0.19867	0.21721	0.24678	0.22206	0.249	0.23002	0.21254	0.20537
64.7	0.11434	0.07051	0.09878	0.096838	0.064364	0.063824	0.08636	0.096784	0.13227	0.10871		64.7	0.28745	0.2323	0.19855	0.21684	0.24655	0.22184	0.24877	0.22977	0.21223	0.2051
64.8	0.11406	0.070302	0.09859	0.096728	0.06411	0.063667	0.08606	0.096534	0.13198	0.1084		64.8	0.28719	0.23196	0.19844	0.21647	0.24631	0.22162	0.24856	0.22952	0.21192	0.20483
64.9	0.11378	0.070094	0.0984	0.096619	0.063856	0.063509	0.085766	0.096274	0.13168	0.1081		64.9	0.28692	0.23161	0.19833	0.21608	0.24604	0.2214	0.24834	0.22927	0.21161	0.20456
65	0.11351	0.069902	0.098215	0.096516	0.063608	0.063358	0.085469	0.096025	0.13136	0.10778		65	0.28665	0.23127	0.19822	0.2157	0.24578	0.2212	0.24812	0.22903	0.21128	0.2043
65.1	0.11324	0.069707	0.09803	0.096421	0.063359	0.063213	0.085177	0.095783	0.13104	0.10748		65.1	0.28637	0.23094	0.1981	0.21532	0.24551	0.22099	0.2479	0.22876	0.21097	0.20403
65.2	0.11299	0.069524	0.097832	0.09635	0.063113	0.063057	0.084888	0.095537	0.13072	0.10718		65.2	0.28608	0.23056	0.19798	0.21497	0.24525	0.22077	0.24768	0.2285	0.21066	0.20375
65.3	0.11272	0.069345	0.097642	0.096291	0.062869	0.062898	0.084604	0.095302	0.13041	0.10689		65.3	0.2858	0.2302	0.19785	0.21462	0.245	0.22055	0.24745	0.22824	0.21037	0.20348
65.4	0.11245	0.069161	0.097468	0.096254	0.06264	0.062738	0.084332	0.095075	0.13009	0.10659		65.4	0.28552	0.22985	0.19773	0.21426	0.24474	0.22032	0.24721	0.228	0.21008	0.20319
65.5	0.11219	0.068983	0.097277	0.096214	0.06241	0.062587	0.084079	0.094853	0.12978	0.10629		65.5	0.28525	0.22949	0.19761	0.21391	0.2445	0.2201	0.24696	0.22776	0.20979	0.2029
65.6	0.11194	0.068809	0.097093	0.096171	0.062164	0.06244	0.083836	0.094636	0.12947	0.10601		65.6	0.28497	0.22913	0.19749	0.21355	0.24425	0.21988	0.24672	0.22753	0.2095	0.20261
65.7	0.11168	0.06865	0.096911	0.096131	0.061921	0.062293	0.083614	0.094397	0.12917	0.10573		65.7	0.28469	0.22879	0.19739	0.21319	0.24398	0.21965	0.24648	0.22731	0.20921	0.20233
65.8	0.11144	0.068505	0.09673	0.0961	0.061669	0.062156	0.083392	0.094148	0.12887	0.10545		65.8	0.28439	0.22845	0.19729	0.21284	0.24372	0.21941	0.24623	0.22705	0.20892	0.20206
65.9	0.11118	0.068358	0.096555	0.096075	0.06143	0.062017	0.083175	0.0939	0.12857	0.10518		65.9	0.28406	0.22811	0.19719	0.21249	0.24345	0.21918	0.24598	0.22681	0.20862	0.20178
66	0.11091	0.068222	0.096385	0.096055	0.06119	0.061885	0.082961	0.093656	0.12826	0.10492		66	0.28374	0.22778	0.19709	0.21214	0.24317	0.21894	0.24573	0.22657	0.20832	0.20149
66.1	0.11066	0.068098	0.096215	0.096028	0.060933	0.061756	0.082755	0.093408	0.12797	0.10465		66.1	0.28343	0.22746	0.19699	0.21179	0.24289	0.2187	0.24547	0.22632	0.20801	0.20118
66.2	0.1104	0.067972	0.09605	0.095999	0.060671	0.061621	0.08253	0.093165	0.12768	0.10438		66.2	0.28311	0.22713	0.19689	0.21146	0.24262	0.21844	0.2452	0.22607	0.20773	0.20086
66.3	0.11013	0.067858	0.095891	0.095966	0.060419	0.061502	0.082307	0.092921	0.1274	0.10412		66.3	0.28279	0.22683	0.19679	0.21111	0.24234	0.21817	0.24493	0.22583	0.20743	0.20056
66.4	0.10987	0.067746	0.095735	0.095927	0.060164	0.061384	0.082074	0.092675	0.1271	0.10383		66.4	0.28247	0.22654	0.19669	0.21077	0.24205	0.21789	0.24466	0.22559	0.20713	0.20026
66.5	0.10961	0.067636	0.095585	0.095903	0.059903	0.061266	0.08184	0.092427	0.12678	0.10352		66.5	0.28216	0.22625	0.1966	0.21043	0.24176	0.21762	0.24439	0.22535	0.20683	0.19996
66.6	0.10934	0.067523	0.095437	0.09588	0.059656	0.061152	0.081592	0.092186	0.12647	0.10322		66.6	0.28185	0.22596	0.19651	0.21008	0.24144	0.21734	0.24411	0.22512	0.20654	0.19965
66.7	0.10909	0.067425	0.0953	0.095837	0.059409	0.061057	0.081322	0.091951	0.12615	0.1029		66.7	0.28154	0.22568	0.19642	0.20972	0.24112	0.21707	0.24385	0.22489	0.20626	0.19937
66.8	0.10882	0.067324	0.095155	0.095801	0.059159	0.060961	0.081047	0.091711	0.12585	0.10258		66.8	0.28123	0.22543	0.19632	0.20938	0.2408	0.2168	0.24358	0.22465	0.20598	0.19909
66.9	0.10854	0.067215	0.09501	0.095766	0.058917	0.060862	0.080772	0.091469	0.12554	0.10227		66.9	0.28092	0.22518	0.19622	0.20904	0.2405	0.21654	0.2433	0.22442	0.20571	0.19882
67	0.10828	0.067119	0.09487	0.095737	0.058681	0.060765	0.080504	0.091237	0.12524	0.10196		67	0.28062	0.22492	0.19612	0.20871	0.2402	0.21627	0.24303	0.22419	0.20544	0.19856
67.1	0.108	0.067027	0.094735	0.095711	0.058465	0.06067	0.080246	0.091005	0.12494	0.10165		67.1	0.28033	0.22467	0.196	0.20839	0.2399	0.21601	0.24275	0.22396	0.20519	0.19831
67.2	0.10772	0.066943	0.0946	0.095692	0.058255	0.060574	0.079989	0.090769	0.12462	0.10135		67.2	0.28005	0.22443	0.19588	0.20807	0.23961	0.21576	0.24247	0.22372	0.20492	0.19806
67.3	0.10744	0.066852	0.094466	0.095678	0.058062	0.060493	0.079728	0.090531	0.12431	0.10104		67.3	0.27977	0.22419	0.19576	0.20775	0.23932	0.21549	0.24216	0.22349	0.20466	0.19782
67.4	0.10716	0.066804	0.094333	0.095662	0.057868	0.060409	0.079476	0.090288	0.124	0.10074		67.4	0.27951	0.22396	0.19563	0.20743	0.23902	0.21523	0.24188	0.22328	0.20439	0.19757
67.5	0.10688	0.066751	0.094173	0.095643	0.057676	0.060327	0.079229	0.090045	0.12369	0.10045		67.5	0.27924	0.22374	0.19549	0.2071	0.23872	0.21496	0.2416	0.22308	0.20413	0.19734
67.6	0.10661	0.066691	0.09401	0.095625	0.057478	0.060244	0.078981	0.089798	0.12341	0.10014		67.6	0.27897	0.22355	0.19531	0.20677	0.23843	0.21469	0.24131	0.22286	0.20387	0.19709
67.7	0.10634	0.066625	0.093846	0.095616	0.057275	0.060164	0.078735	0.089551	0.12313	0.099816		67.7	0.2787	0.22334	0.19513	0.20644	0.23814	0.21442	0.24105	0.22264	0.20362	0.19686
67.8	0.10608	0.066564	0.093681	0.095606	0.057081	0.060087	0.078481	0.089295	0.12286	0.099491		67.8	0.27844	0.22312	0.19495	0.2061	0.23784	0.21416	0.2408	0.22241	0.20337	0.19662
67.9	0.10582	0.06651	0.093516	0.095603	0.056913	0.060014	0.078226	0.08904	0.12261	0.099167		67.9	0.27819	0.2229	0.19476	0.20576	0.23756	0.21389	0.24055	0.22219	0.20312	0.19638
68	0.10556	0.066446	0.093353	0.095609	0.056749	0.059945	0.077971	0.088778	0.12235	0.098837		68	0.27794	0.22268	0.19456	0.20542	0.23725	0.21364	0.24031	0.22197	0.20287	0.19615
68.1	0.10532	0.066384	0.093167	0.095617	0.056588	0.059857	0.077727	0.088524	0.12209	0.098509		68.1	0.27769	0.22244	0.19437	0.20508	0.23694	0.21339	0.24008	0.22175	0.20262	0.1959
68.2	0.10507	0.066319	0.092979	0.095612	0.056412	0.059765	0.077485	0.088273	0.12183	0.09819		68.2	0.27744	0.22222	0.19416	0.20474	0.23663	0.21313	0.23984	0.22153	0.20236	0.19566
68.3	0.10481	0.066251	0.092772	0.095596	0.056247	0.059683	0.077238	0.088012	0.12157	0.097867		68.3	0.27719	0.22203	0.19396	0.20437	0.2363	0.21289	0.2396	0.22132	0.20208	0.19539
68.4	0.10455	0.066181	0.092556	0.095582	0.05609	0.05961	0.076989	0.087756	0.1213	0.097544		68.4	0.27693	0.22183	0.19375	0.20399	0.23598	0.21265	0.23937	0.22111	0.20179	0.19513
68.5	0.10429	0.066105	0.092335	0.095569	0.055932	0.059547	0.076737	0.087508	0.12103	0.097227		68.5	0.27667	0.22163	0.19353	0.20362	0.23564	0.21241	0.23914	0.22089	0.20151	0.19487
68.6	0.10403	0.066035	0.092119	0.095584	0.05578	0.059489	0.076479	0.087262	0.12078	0.096916		68.6	0.27643	0.22145	0.19331	0.20324	0.2353	0.21217	0.2389	0.22067	0.20124	0.19463
68.7	0.10378	0.065957	0.091913	0.095615	0.055618	0.059429	0.076213	0.087014	0.12054	0.096609		68.7	0.27619	0.22127	0.19309	0.20285	0.23496	0.21194	0.23864	0.22044	0.20096	0.19437
68.8	0.10353	0.065881	0.091696	0.095646	0.055454	0.059371	0.075945	0.086763	0.1203	0.096295		68.8	0.27597	0.22111	0.19288	0.20247	0.23463	0.21173	0.23839	0.2202	0.20069	0.19412
68.9	0.10328	0.065799	0.091473	0.095672	0.055294	0.059306	0.075671	0.086514	0.12007	0.095985		68.9	0.27575	0.22095	0.19266	0.20207	0.2343	0.21151	0.23814	0.21998	0.20042	0.19387
69	0.10304	0.065714	0.091252	0.095705	0.055137	0.059242	0.075396	0.086267	0.11984	0.09567		69	0.27552	0.2208	0.19246	0.20168	0.23398	0.2113	0.23789	0.21975	0.20014	0.19363
69.1	0.10279	0.065631	0.091013	0.095742	0.054993	0.059177	0.075124	0.086022	0.1196	0.095352		69.1	0.2753	0.22063	0.19226	0.20128	0.23367	0.21109	0.23764	0.21952	0.19986	0.19338
69.2	0.10254	0.065547	0.090775	0.095783	0.054853	0.059108	0.074854	0.085776	0.11937	0.095041		69.2	0.27506	0.22048	0.19208	0.20089	0.23336	0.21088	0.23743	0.21928	0.19959	0.19312
69.3	0.10229	0.065458	0.090545	0.095817	0.054719	0.059041	0.074581	0.085527	0.11914	0.094748		69.3	0.27483	0.22033	0.19189	0.20046	0.23305	0.21068	0.23721	0.21906	0.19932	0.19286
69.4	0.10203	0.06537	0.090318	0.095805	0.05458	0.058971	0.074338	0.085284	0.11891	0.094446		69.4	0.27461	0.22018	0.1917	0.20003	0.23274	0.21049	0.23701	0.21884	0.19906	0.19261
69.5	0.10174	0.065257	0.090091	0.095794	0.054431	0.058901	0.0741	0.085058	0.11869	0.094147		69.5	0.27438	0.22004	0.19151	0.19961	0.23242	0.21029	0.2368	0.21861	0.1988	0.19234
69.6	0.10145	0.065149	0.089859	0.095786	0.054281	0.058832	0.073855	0.084846	0.11846	0.093845		69.6	0.27415	0.21989	0.19132	0.1992	0.23211	0.21009	0.23659	0.21838	0.19854	0.19206
69.7	0.10117	0.065039	0.089625	0.095772	0.054145	0.058771	0.073614	0.084626	0.11823	0.09354		69.7	0.2739	0.21973	0.19113	0.19878	0.23179	0.2099	0.23638	0.21817	0.1983	0.19179
69.8	0.1009	0.064934	0.089383	0.095765	0.054012	0.058716	0.073367	0.08441	0.11799	0.093234		69.8	0.27366	0.21955	0.19096	0.19838	0.23147	0.2097	0.23618	0.21797	0.19807	0.19153
69.9	0.10062	0.064838	0.08914	0.095752	0.053888	0.058661	0.07312	0.084201	0.11775	0.092919		69.9	0.27343	0.21937	0.19077	0.19797	0.23116	0.20951	0.23598	0.21777	0.19783	0.19126
70	0.10033	0.064743	0.088907	0.095739	0.05377	0.058601	0.072875	0.083999	0.11752	0.092609		70	0.27321	0.21918	0.19059	0.19758	0.23084	0.20932	0.23578	0.21757	0.1976	0.191
70.1	0.10006	0.064657	0.088667	0.095707	0.053654	0.058541	0.072622	0.08379	0.11728	0.09231		70.1	0.27297	0.21895	0.19038	0.19719	0.23051	0.20913	0.23561	0.21737	0.19735	0.19073
70.2	0.099781	0.064568	0.088437	0.09567	0.053539	0.058482	0.07237	0.083596	0.11702	0.092017		70.2	0.27275	0.21872	0.19017	0.1968	0.2302	0.2089	0.23543	0.21717	0.19708	0.19045
70.3	0.099516	0.064453	0.088221	0.095605	0.053419	0.058433	0.072103	0.083406	0.11677	0.091723		70.3	0.27252	0.21847	0.18997	0.19641	0.22988	0.20868	0.23527	0.21697	0.19683	0.19019
70.4	0.099252	0.064342	0.088016	0.095541	0.053307	0.058388	0.071842	0.083217	0.11653	0.091425		70.4	0.27228	0.21823	0.18976	0.19603	0.22956	0.20847	0.23511	0.21677	0.19659	0.18992
70.5	0.099002	0.064226	0.087815	0.095482	0.053187	0.058342	0.07158	0.083022	0.11629	0.091106		70.5	0.27205	0.21796	0.18953	0.19565	0.22924	0.20827	0.23496	0.21658	0.19634	0.18964
70.6	0.098749	0.064113	0.087618	0.095419	0.053072	0.058284	0.071318	0.082825	0.11604	0.090796		70.6	0.27183	0.21769	0.18933	0.19528	0.22891	0.20807	0.23482	0.21638	0.19609	0.18936
70.7	0.098497	0.063993	0.08743	0.095315	0.052968	0.058221	0.071053	0.082631	0.11578	0.090496		70.7	0.27162	0.21743	0.18911	0.19492	0.22858	0.20787	0.23468	0.21618	0.19585	0.18907
70.8	0.098236	0.063871	0.087245	0.09522	0.052867	0.058161	0.070793	0.082426	0.11553	0.090193		70.8	0.27139	0.21714	0.18891	0.19455	0.22825	0.20767	0.23454	0.21598	0.19554	0.18881
70.9	0.097975	0.063765	0.087054	0.095139	0.05277	0.058111	0.070507	0.082223	0.11528	0.08989		70.9	0.27116	0.21684	0.18871	0.19417	0.22792	0.20748	0.23442	0.21577	0.19524	0.18852
71	0.097716	0.063673	0.086864	0.09506	0.052677	0.058073	0.070224	0.082038	0.11504	0.089591		71	0.27092	0.21654	0.18851	0.19378	0.22758	0.20729	0.23428	0.21555	0.19492	0.18823
71.1	0.097476	0.063582	0.086668	0.09498	0.052589	0.058036	0.069952	0.081863	0.1148	0.089291		71.1	0.27067	0.21624	0.18829	0.1934	0.22724	0.2071	0.23415	0.21533	0.19459	0.18795
71.2	0.097243	0.063493	0.086455	0.09491	0.052512	0.058019	0.069668	0.081692	0.11456	0.088978		71.2	0.27043	0.21594	0.18806	0.19298	0.22691	0.20691	0.234	0.21511	0.19426	0.18767
71.3	0.097005	0.06339	0.086247	0.094842	0.052414	0.05801	0.069408	0.081523	0.11431	0.088671		71.3	0.27019	0.21562	0.18783	0.19257	0.22657	0.20673	0.23386	0.21489	0.19395	0.18739
71.4	0.096766	0.063288	0.086044	0.094773	0.052315	0.057981	0.069154	0.081346	0.11405	0.088363		71.4	0.26993	0.21529	0.18761	0.19214	0.22622	0.20656	0.23371	0.21469	0.19364	0.1871
71.5	0.09653	0.063189	0.085845	0.094715	0.05221	0.057958	0.068905	0.081164	0.11379	0.088043		71.5	0.26967	0.21495	0.18739	0.19173	0.22587	0.20637	0.23355	0.21448	0.19332	0.18681
71.6	0.09629	0.063075	0.085645	0.094666	0.052097	0.057942	0.068664	0.080982	0.11353	0.087731		71.6	0.26942	0.21462	0.18718	0.19132	0.2255	0.20617	0.23337	0.21428	0.193	0.18652
71.7	0.096052	0.062958	0.085435	0.094611	0.051974	0.057951	0.068417	0.080796	0.11328	0.087431		71.7	0.26918	0.21428	0.18696	0.19091	0.22515	0.20597	0.23321	0.21408	0.19265	0.18623
71.8	0.095818	0.062835	0.085218	0.09455	0.051863	0.057967	0.06818	0.0806	0.11303	0.087135		71.8	0.26892	0.21395	0.18676	0.1905	0.22478	0.20578	0.23305	0.21389	0.19231	0.18594
71.9	0.095588	0.062745	0.085009	0.094489	0.051745	0.057979	0.067948	0.080406	0.11278	0.086842		71.9	0.26865	0.21364	0.18657	0.19009	0.22442	0.20557	0.23287	0.21371	0.19195	0.18565
72	0.095347	0.062654	0.084801	0.094445	0.051613	0.057995	0.067719	0.080211	0.11253	0.086555		72	0.26837	0.21333	0.18639	0.1897	0.22409	0.20534	0.2327	0.21352	0.19159	0.18534
72.1	0.095117	0.062542	0.08461	0.094403	0.051479	0.058006	0.067473	0.080024	0.11229	0.086266		72.1	0.2681	0.21302	0.18621	0.18932	0.22378	0.20512	0.23252	0.21333	0.19123	0.18504
72.2	0.09488	0.062432	0.084415	0.094364	0.051344	0.058016	0.067234	0.079848	0.11204	0.085985		72.2	0.26782	0.21273	0.18603	0.18896	0.22345	0.20489	0.23233	0.21313	0.19089	0.18475
72.3	0.094657	0.062321	0.084223	0.094334	0.051216	0.058023	0.067003	0.079678	0.11181	0.085705		72.3	0.26755	0.21245	0.18585	0.18861	0.22314	0.20467	0.23216	0.21294	0.19055	0.18446
72.4	0.094435	0.062206	0.084026	0.094306	0.051084	0.058035	0.066756	0.07951	0.11158	0.085423		72.4	0.26727	0.21218	0.18566	0.18826	0.22285	0.20444	0.23198	0.21273	0.1902	0.18415
72.5	0.094217	0.062099	0.083839	0.094271	0.050951	0.05805	0.066522	0.07934	0.11135	0.085124		72.5	0.267	0.2119	0.18546	0.18791	0.22254	0.2042	0.23179	0.21252	0.18986	0.18384
72.6	0.093999	0.061988	0.08365	0.094226	0.050816	0.058062	0.066295	0.079167	0.11112	0.084816		72.6	0.26672	0.21162	0.18526	0.18757	0.22224	0.20398	0.2316	0.21231	0.18951	0.18353
72.7	0.093764	0.06188	0.083459	0.094177	0.050681	0.058088	0.066062	0.078988	0.11089	0.084507		72.7	0.26645	0.21135	0.18505	0.18722	0.22196	0.20374	0.23139	0.2121	0.18915	0.18324
72.8	0.093526	0.061771	0.083259	0.094117	0.050546	0.058118	0.065822	0.078798	0.11065	0.084204		72.8	0.26617	0.21108	0.18486	0.18686	0.22168	0.20351	0.2312	0.2119	0.18881	0.18295
72.9	0.093276	0.061649	0.083068	0.094066	0.050412	0.058136	0.065577	0.078602	0.11043	0.083904		72.9	0.26591	0.21081	0.18467	0.18651	0.2214	0.20329	0.23096	0.2117	0.18847	0.18266
73	0.093022	0.061527	0.082875	0.094	0.050267	0.058149	0.065341	0.078425	0.1102	0.083606		73	0.26564	0.21054	0.18448	0.18617	0.22112	0.20308	0.23073	0.2115	0.18811	0.18239
73.1	0.092766	0.061399	0.082694	0.093938	0.050124	0.058164	0.065103	0.078241	0.10998	0.083317		73.1	0.26537	0.21028	0.18429	0.18582	0.22082	0.20287	0.23048	0.21131	0.18776	0.18213
73.2	0.092511	0.061279	0.082515	0.093876	0.049985	0.058174	0.06487	0.078056	0.10973	0.083018		73.2	0.26509	0.21003	0.18409	0.18547	0.22052	0.20265	0.23025	0.2111	0.1874	0.18188
73.3	0.092272	0.06118	0.08233	0.093815	0.049854	0.058175	0.064633	0.077878	0.10947	0.082707		73.3	0.26484	0.20978	0.18389	0.18511	0.22021	0.20243	0.23	0.21091	0.18705	0.18161
73.4	0.092047	0.061084	0.082139	0.093762	0.049736	0.058148	0.064399	0.077717	0.10921	0.0824		73.4	0.2646	0.20954	0.1837	0.18474	0.2199	0.20222	0.22974	0.21072	0.1867	0.18136
73.5	0.091832	0.060984	0.081947	0.093704	0.049629	0.058123	0.064152	0.077536	0.10895	0.082087		73.5	0.26434	0.2093	0.1835	0.18437	0.21958	0.202	0.22949	0.21054	0.18635	0.1811
73.6	0.09162	0.060895	0.081751	0.093614	0.049533	0.05811	0.063906	0.077347	0.10868	0.081775		73.6	0.26409	0.20907	0.18329	0.184	0.21926	0.20179	0.22923	0.21037	0.18601	0.18083
73.7	0.091391	0.060801	0.081555	0.093512	0.049427	0.058096	0.063663	0.077162	0.10842	0.08147		73.7	0.26384	0.20885	0.18308	0.18363	0.21895	0.20158	0.22896	0.21021	0.18567	0.18058
73.8	0.091148	0.060711	0.081351	0.093402	0.049335	0.058089	0.063423	0.076977	0.10816	0.081153		73.8	0.26359	0.20865	0.18288	0.18325	0.21864	0.20138	0.2287	0.21004	0.18533	0.18033
73.9	0.090896	0.060627	0.081156	0.093292	0.049239	0.058092	0.063196	0.0768	0.1079	0.08083		73.9	0.26334	0.20845	0.18267	0.18288	0.21835	0.20118	0.22843	0.20988	0.185	0.18008
74	0.090644	0.060549	0.08097	0.093186	0.049144	0.058095	0.062975	0.076633	0.10765	0.080516		74	0.26309	0.20824	0.18246	0.1825	0.21804	0.20099	0.22818	0.20972	0.18466	0.17982
74.1	0.090398	0.060464	0.080794	0.093082	0.049055	0.058087	0.062759	0.076465	0.1074	0.080195		74.1	0.26284	0.20804	0.18224	0.18211	0.21772	0.2008	0.22792	0.20956	0.18434	0.17956
74.2	0.090166	0.060374	0.080608	0.092972	0.048978	0.058073	0.062546	0.07629	0.10715	0.079881		74.2	0.26261	0.20784	0.18202	0.18171	0.21739	0.20062	0.22769	0.20939	0.184	0.17931
74.3	0.089936	0.060283	0.080425	0.09286	0.0489	0.058045	0.062336	0.076126	0.10691	0.079564		74.3	0.26237	0.20766	0.18181	0.18132	0.21706	0.20045	0.22746	0.20923	0.18365	0.17906
74.4	0.089716	0.060192	0.08024	0.092758	0.048818	0.058023	0.062132	0.07597	0.10666	0.079245		74.4	0.26215	0.2075	0.1816	0.18092	0.21671	0.20029	0.22723	0.20909	0.18329	0.17882
74.5	0.089494	0.060097	0.080047	0.092659	0.04873	0.058	0.061925	0.075816	0.10639	0.078927		74.5	0.26192	0.20733	0.18138	0.18051	0.21632	0.20012	0.227	0.20895	0.18294	0.17858
74.6	0.089269	0.060004	0.079854	0.092563	0.048652	0.057956	0.061718	0.075659	0.10613	0.078602		74.6	0.2617	0.20717	0.18116	0.18011	0.21592	0.19996	0.22676	0.20881	0.18259	0.17834
74.7	0.089047	0.059913	0.079665	0.092473	0.048585	0.057907	0.061503	0.07551	0.10587	0.078274		74.7	0.26149	0.20702	0.18094	0.17971	0.21552	0.1998	0.22652	0.20867	0.18224	0.17809
74.8	0.088841	0.059829	0.07948	0.092386	0.048514	0.057875	0.061286	0.075364	0.1056	0.077946		74.8	0.26129	0.20686	0.18073	0.17929	0.21511	0.19963	0.22626	0.20854	0.18188	0.17785
74.9	0.088634	0.059747	0.079298	0.092298	0.048443	0.057822	0.061059	0.075214	0.10533	0.077615		74.9	0.26109	0.20671	0.18051	0.17887	0.2147	0.19946	0.22599	0.20837	0.18152	0.17763
75	0.08843	0.059666	0.079113	0.092203	0.048362	0.057746	0.060824	0.075064	0.10504	0.077283		75	0.26089	0.20655	0.18029	0.17844	0.2143	0.19927	0.22573	0.2082	0.18117	0.1774
75.1	0.088232	0.059606	0.07894	0.092122	0.048291	0.057672	0.060595	0.074921	0.10476	0.07694		75.1	0.26068	0.20641	0.18007	0.17801	0.21391	0.1991	0.22549	0.20801	0.18081	0.17717
75.2	0.088027	0.059529	0.078765	0.092039	0.048218	0.057602	0.060375	0.074778	0.10447	0.076581		75.2	0.26047	0.20628	0.17985	0.17759	0.21351	0.19894	0.22525	0.20781	0.18044	0.17694
75.3	0.087812	0.059459	0.078597	0.091953	0.048154	0.057529	0.060153	0.074625	0.10418	0.076228		75.3	0.26025	0.20616	0.17962	0.17718	0.21312	0.19876	0.22502	0.20763	0.18006	0.17671
75.4	0.087602	0.05937	0.078449	0.091856	0.048093	0.057452	0.059925	0.07448	0.1039	0.075878		75.4	0.26004	0.20605	0.1794	0.17677	0.21273	0.19858	0.22479	0.20746	0.1797	0.17648
75.5	0.087412	0.059265	0.078293	0.091737	0.048036	0.057373	0.0597	0.074338	0.1036	0.07553		75.5	0.25983	0.20593	0.17919	0.17635	0.21233	0.19839	0.22459	0.2073	0.17933	0.17626
75.6	0.087235	0.059156	0.078149	0.091633	0.04798	0.057293	0.059481	0.074203	0.10329	0.075191		75.6	0.2596	0.20582	0.17897	0.17595	0.21194	0.1982	0.22438	0.20712	0.17896	0.17604
75.7	0.087075	0.05904	0.078008	0.09153	0.047922	0.057206	0.059265	0.074072	0.10298	0.074854		75.7	0.25938	0.20568	0.17874	0.17554	0.21154	0.19802	0.22419	0.20696	0.17859	0.17581
75.8	0.086918	0.058926	0.077857	0.09141	0.047861	0.057116	0.059042	0.073951	0.10267	0.074524		75.8	0.25915	0.20556	0.1785	0.17513	0.21113	0.19784	0.224	0.20679	0.17824	0.17558
75.9	0.086765	0.058816	0.077715	0.091273	0.047802	0.057029	0.058816	0.073831	0.10235	0.074196		75.9	0.2589	0.20542	0.17825	0.17471	0.21072	0.19766	0.2238	0.2066	0.17789	0.17536
76	0.086614	0.058709	0.07758	0.091139	0.047749	0.056934	0.058591	0.073719	0.10203	0.073859		76	0.25866	0.20529	0.17801	0.17431	0.21031	0.19746	0.22361	0.20643	0.17755	0.17513
76.1	0.086456	0.058599	0.077449	0.090998	0.047697	0.056829	0.05837	0.073598	0.10171	0.073512		76.1	0.25841	0.20515	0.17777	0.17391	0.2099	0.19728	0.22343	0.20626	0.1772	0.1749
76.2	0.086301	0.05849	0.077325	0.09086	0.047648	0.056706	0.058155	0.073485	0.10138	0.073177		76.2	0.25814	0.20499	0.17751	0.17352	0.20952	0.19709	0.22324	0.20607	0.17687	0.17466
76.3	0.086139	0.058379	0.077199	0.090732	0.047605	0.056579	0.057906	0.07338	0.10105	0.072834		76.3	0.25788	0.2048	0.17725	0.17313	0.20911	0.1969	0.22305	0.20589	0.17653	0.17441
76.4	0.085977	0.058268	0.077073	0.090594	0.047566	0.056459	0.057662	0.073278	0.10071	0.0725		76.4	0.25762	0.20462	0.17698	0.17276	0.2087	0.1967	0.22285	0.20571	0.1762	0.17417
76.5	0.0858	0.058161	0.076944	0.090465	0.047535	0.056344	0.057423	0.07318	0.10038	0.072167		76.5	0.25737	0.20443	0.1767	0.17243	0.20829	0.1965	0.22267	0.20552	0.1759	0.17393
76.6	0.085629	0.058058	0.076824	0.090329	0.047499	0.056229	0.057163	0.07309	0.10004	0.071842		76.6	0.25711	0.20423	0.17641	0.17208	0.20787	0.19629	0.2225	0.20532	0.17559	0.17367
76.7	0.085454	0.057954	0.076704	0.090197	0.047472	0.056122	0.056907	0.073005	0.099702	0.071517		76.7	0.25685	0.204	0.17613	0.17171	0.20745	0.19608	0.22229	0.20513	0.17528	0.17338
76.8	0.085285	0.057819	0.076583	0.090065	0.047444	0.056029	0.056645	0.072913	0.09937	0.071189		76.8	0.25659	0.20376	0.17585	0.17134	0.20704	0.19585	0.2221	0.20494	0.17495	0.1731
76.9	0.085125	0.05769	0.076464	0.089931	0.047417	0.055952	0.056383	0.072817	0.099038	0.070852		76.9	0.25633	0.20352	0.17559	0.17097	0.20662	0.1956	0.22189	0.20474	0.17461	0.17281
77	0.084963	0.057566	0.076345	0.089789	0.047394	0.055885	0.056138	0.072727	0.09871	0.070511		77	0.25607	0.20327	0.17534	0.1706	0.2062	0.19534	0.22168	0.20451	0.17428	0.17251
77.1	0.084797	0.057451	0.076238	0.089656	0.047373	0.055824	0.055896	0.072619	0.098385	0.07017		77.1	0.2558	0.203	0.17509	0.17025	0.20579	0.1951	0.22149	0.2043	0.17394	0.17221
77.2	0.084629	0.057329	0.076138	0.089517	0.047342	0.05576	0.05565	0.072516	0.098058	0.069827		77.2	0.25552	0.20275	0.17484	0.16989	0.20539	0.19486	0.2213	0.20408	0.1736	0.17191
77.3	0.08446	0.057219	0.076026	0.089375	0.047299	0.055686	0.055394	0.072408	0.097728	0.069491		77.3	0.25525	0.20249	0.17458	0.16955	0.20498	0.19463	0.2211	0.20388	0.17324	0.17161
77.4	0.084288	0.057098	0.075912	0.089233	0.047254	0.055617	0.055142	0.07231	0.097391	0.069162		77.4	0.25496	0.20222	0.17433	0.1692	0.20459	0.19439	0.2209	0.20367	0.1729	0.17131
77.5	0.084112	0.05697	0.075801	0.089101	0.047211	0.055547	0.054889	0.072211	0.097048	0.068836		77.5	0.25468	0.20197	0.17408	0.16886	0.2042	0.19415	0.22069	0.20347	0.17254	0.17099
77.6	0.083931	0.05685	0.075691	0.088974	0.047154	0.055494	0.054644	0.072118	0.0967	0.068516		77.6	0.2544	0.20171	0.17385	0.16852	0.20381	0.19391	0.22048	0.20326	0.17218	0.17068
77.7	0.08374	0.056731	0.075581	0.088852	0.047077	0.055442	0.054402	0.072025	0.096351	0.068212		77.7	0.2541	0.20146	0.17362	0.16818	0.20342	0.19366	0.22027	0.20306	0.17182	0.17037
77.8	0.083542	0.056602	0.075476	0.088701	0.047007	0.055394	0.054166	0.071926	0.096013	0.067911		77.8	0.2538	0.20122	0.1734	0.16786	0.20303	0.19341	0.22004	0.20286	0.17146	0.17006
77.9	0.083346	0.056475	0.075373	0.088561	0.046935	0.055358	0.053944	0.071827	0.095676	0.06761		77.9	0.25351	0.20097	0.17317	0.16753	0.20266	0.19315	0.2198	0.20265	0.1711	0.16973
78	0.083154	0.056333	0.075267	0.088425	0.046862	0.055325	0.053728	0.071723	0.095339	0.067302		78	0.25321	0.20073	0.17295	0.16721	0.20228	0.1929	0.21955	0.20245	0.17074	0.1694
78.1	0.082965	0.056201	0.075152	0.088286	0.046784	0.055291	0.053492	0.071619	0.094971	0.067004		78.1	0.25293	0.20048	0.1727	0.16689	0.20191	0.19264	0.21932	0.20225	0.17036	0.16908
78.2	0.082778	0.056072	0.075012	0.088149	0.046713	0.055261	0.053244	0.07152	0.094607	0.066708		78.2	0.25263	0.20022	0.17246	0.16658	0.20155	0.1924	0.2191	0.20206	0.17	0.16872
78.3	0.082591	0.055933	0.07487	0.08802	0.04664	0.055226	0.052998	0.071421	0.094252	0.066421		78.3	0.25234	0.19996	0.17221	0.16628	0.20121	0.19215	0.21889	0.20186	0.16964	0.16838
78.4	0.082405	0.055792	0.074734	0.0879	0.046563	0.055192	0.052756	0.071332	0.093891	0.066133		78.4	0.25205	0.19971	0.17197	0.16597	0.20088	0.19191	0.21868	0.20167	0.16928	0.16804
78.5	0.082197	0.055652	0.074597	0.087758	0.046497	0.055167	0.052512	0.071234	0.093543	0.065838		78.5	0.25176	0.19946	0.17171	0.16567	0.20056	0.19165	0.21847	0.20147	0.16893	0.16769
78.6	0.081996	0.055515	0.074464	0.087606	0.046405	0.05514	0.05224	0.071122	0.093181	0.065549		78.6	0.25148	0.19919	0.17147	0.16538	0.20025	0.1914	0.21824	0.20128	0.16857	0.16736
78.7	0.081798	0.055374	0.074332	0.087459	0.046297	0.055111	0.051982	0.071015	0.092819	0.065266		78.7	0.2512	0.19893	0.17123	0.16509	0.19993	0.19115	0.21799	0.20108	0.16823	0.16704
78.8	0.08161	0.055231	0.074191	0.087304	0.046184	0.055086	0.051719	0.070901	0.092458	0.064984		78.8	0.25089	0.19863	0.17099	0.16481	0.19962	0.19088	0.21776	0.20088	0.16788	0.16672
78.9	0.081418	0.055079	0.074053	0.087154	0.046072	0.055067	0.051456	0.07079	0.092105	0.064709		78.9	0.25056	0.19834	0.17075	0.16452	0.19931	0.19061	0.21752	0.20068	0.16755	0.16642
79	0.081212	0.05493	0.073894	0.087011	0.045973	0.055042	0.051199	0.070671	0.091746	0.064426		79	0.25023	0.19804	0.17049	0.16424	0.199	0.19035	0.21729	0.20047	0.16722	0.16612
79.1	0.081005	0.05479	0.073731	0.086863	0.045877	0.055003	0.050938	0.070551	0.091387	0.06414		79.1	0.24992	0.19776	0.17023	0.16396	0.19867	0.19008	0.21705	0.20027	0.16688	0.16581
79.2	0.08079	0.054652	0.073557	0.0867	0.04577	0.054974	0.050665	0.070424	0.091007	0.063858		79.2	0.24959	0.19747	0.16998	0.16367	0.19833	0.18982	0.2168	0.20007	0.16653	0.16553
79.3	0.080585	0.054512	0.07338	0.086545	0.045647	0.054945	0.050403	0.070293	0.090623	0.063575		79.3	0.24926	0.19719	0.16975	0.16338	0.198	0.18956	0.21655	0.19987	0.16616	0.16525
79.4	0.080379	0.054376	0.073191	0.086383	0.045531	0.054913	0.050135	0.070162	0.090237	0.063305		79.4	0.24893	0.19693	0.16953	0.16309	0.19765	0.1893	0.2163	0.19969	0.16579	0.16495
79.5	0.080167	0.054241	0.072998	0.086223	0.045426	0.054877	0.049863	0.070035	0.089843	0.063036		79.5	0.2486	0.19668	0.1693	0.1628	0.19732	0.18903	0.21605	0.19951	0.16542	0.16464
79.6	0.079954	0.054106	0.072783	0.086066	0.045324	0.05483	0.049586	0.069908	0.089456	0.062759		79.6	0.24826	0.19644	0.16906	0.16249	0.19699	0.18878	0.2158	0.19934	0.16506	0.16434
79.7	0.079744	0.053972	0.072572	0.085903	0.045227	0.054772	0.049318	0.069784	0.089074	0.06248		79.7	0.24792	0.1962	0.16883	0.16218	0.19667	0.18853	0.21554	0.19918	0.16469	0.16405
79.8	0.079539	0.053815	0.072359	0.085738	0.045122	0.054715	0.049064	0.069661	0.088696	0.062201		79.8	0.24759	0.19595	0.1686	0.16188	0.19635	0.18829	0.21528	0.19901	0.1643	0.16376
79.9	0.079333	0.05366	0.072147	0.085582	0.045035	0.054652	0.048811	0.069542	0.088322	0.061923		79.9	0.24728	0.19572	0.16837	0.16157	0.19602	0.18805	0.21503	0.19886	0.16392	0.16348
80	0.079129	0.053506	0.07193	0.085419	0.044958	0.054614	0.048563	0.069434	0.087948	0.061647		80	0.24698	0.1955	0.16814	0.16126	0.1957	0.1878	0.21479	0.1987	0.16353	0.1632
80.1	0.078925	0.053354	0.071708	0.085268	0.044885	0.054578	0.048316	0.069318	0.087575	0.061374		80.1	0.24669	0.19526	0.16793	0.16093	0.19537	0.18757	0.21454	0.19855	0.16315	0.16293
80.2	0.078717	0.053207	0.071488	0.085116	0.044819	0.054537	0.048075	0.069194	0.087204	0.061103		80.2	0.24642	0.19504	0.16771	0.16062	0.19505	0.18734	0.21429	0.19839	0.16276	0.16267
80.3	0.078509	0.053048	0.071271	0.084967	0.044758	0.054489	0.047832	0.069082	0.086831	0.060851		80.3	0.24615	0.19482	0.16747	0.1603	0.19473	0.18713	0.21405	0.19824	0.16239	0.16242
80.4	0.078294	0.052896	0.071056	0.084818	0.04469	0.054411	0.047575	0.06898	0.086446	0.060605		80.4	0.24589	0.19462	0.16724	0.15998	0.19441	0.18693	0.21381	0.19808	0.16202	0.16218
80.5	0.078086	0.052745	0.070847	0.084675	0.044623	0.054329	0.047319	0.068879	0.086064	0.060357		80.5	0.24564	0.19442	0.16701	0.15966	0.1941	0.18672	0.21356	0.19792	0.16165	0.16194
80.6	0.077886	0.052584	0.070638	0.084535	0.044565	0.054246	0.047078	0.068773	0.085678	0.060105		80.6	0.24539	0.19423	0.16676	0.15934	0.19377	0.18651	0.21331	0.19778	0.16128	0.1617
80.7	0.077693	0.052422	0.070428	0.0844	0.04451	0.054155	0.046852	0.068664	0.085295	0.059847		80.7	0.24513	0.19403	0.16652	0.15902	0.19345	0.1863	0.21307	0.19761	0.1609	0.16145
80.8	0.077511	0.052262	0.07022	0.084226	0.04444	0.054062	0.046621	0.068553	0.084917	0.059586		80.8	0.24487	0.19385	0.16627	0.15869	0.19312	0.18609	0.21282	0.19744	0.16053	0.16119
80.9	0.077322	0.052101	0.070021	0.084028	0.044375	0.053971	0.046382	0.068447	0.084534	0.059312		80.9	0.24462	0.19368	0.16601	0.15838	0.19278	0.18587	0.21258	0.19727	0.16015	0.16092
81	0.077132	0.051948	0.069825	0.08383	0.044313	0.053874	0.04615	0.068344	0.084161	0.059044		81	0.24435	0.19351	0.16575	0.15807	0.19243	0.18565	0.21234	0.1971	0.15976	0.16064
81.1	0.076948	0.051804	0.069638	0.083637	0.04426	0.053782	0.045916	0.068242	0.083815	0.058772		81.1	0.24409	0.19333	0.16552	0.15777	0.19208	0.18542	0.2121	0.19694	0.15937	0.16037
81.2	0.076759	0.051667	0.069451	0.083429	0.044205	0.053685	0.045687	0.068146	0.083464	0.058507		81.2	0.24383	0.19316	0.1653	0.15746	0.19171	0.1852	0.21187	0.19678	0.15898	0.16005
81.3	0.07658	0.051526	0.069264	0.083231	0.04413	0.053579	0.045461	0.068055	0.083105	0.058236		81.3	0.24357	0.19299	0.16506	0.15716	0.19135	0.18497	0.21165	0.19663	0.15859	0.15972
81.4	0.076404	0.051389	0.06909	0.083034	0.044049	0.053483	0.045236	0.067959	0.082745	0.057964		81.4	0.24331	0.19284	0.16483	0.15686	0.19099	0.18474	0.21145	0.19648	0.1582	0.15939
81.5	0.07623	0.051251	0.06892	0.08282	0.043971	0.053382	0.045013	0.067868	0.082371	0.057687		81.5	0.24306	0.19269	0.1646	0.1566	0.19062	0.1845	0.21125	0.19633	0.1578	0.15908
81.6	0.076065	0.051112	0.068747	0.082611	0.043902	0.053284	0.044794	0.067764	0.082003	0.057411		81.6	0.24281	0.19255	0.16438	0.15634	0.19025	0.18426	0.21107	0.19618	0.15743	0.15877
81.7	0.075893	0.050976	0.068568	0.082392	0.043841	0.053189	0.044582	0.067652	0.081634	0.05714		81.7	0.24256	0.19238	0.16415	0.15608	0.18987	0.18403	0.21089	0.19602	0.15706	0.15845
81.8	0.075721	0.050844	0.068395	0.082148	0.043786	0.053084	0.044375	0.067546	0.081258	0.056873		81.8	0.2423	0.1922	0.16392	0.15581	0.1895	0.1838	0.2107	0.19584	0.15671	0.15812
81.9	0.075551	0.050712	0.068232	0.081903	0.043743	0.052969	0.044175	0.06744	0.080884	0.056606		81.9	0.24204	0.19202	0.16369	0.15554	0.18913	0.18357	0.21052	0.19566	0.15636	0.15781
82	0.075391	0.050587	0.068079	0.08168	0.043702	0.052837	0.043982	0.06734	0.080504	0.056345		82	0.24179	0.19183	0.16346	0.15528	0.18876	0.18334	0.21032	0.19548	0.15601	0.15749
82.1	0.075226	0.050449	0.067929	0.081455	0.043651	0.052688	0.043785	0.067237	0.0801	0.056085		82.1	0.24151	0.19162	0.16321	0.15503	0.18839	0.18309	0.21014	0.19528	0.15566	0.15717
82.2	0.075063	0.050316	0.067782	0.081209	0.043611	0.052541	0.043589	0.06713	0.079703	0.055828		82.2	0.24122	0.19141	0.16295	0.15477	0.18804	0.18285	0.20992	0.19509	0.15532	0.15685
82.3	0.074903	0.050179	0.067639	0.080964	0.043568	0.052398	0.043404	0.06703	0.079308	0.055577		82.3	0.24091	0.1912	0.16267	0.15451	0.18768	0.1826	0.2097	0.19492	0.15496	0.15653
82.4	0.074747	0.050043	0.06749	0.080725	0.043517	0.052256	0.043215	0.066936	0.078904	0.055333		82.4	0.24061	0.19099	0.1624	0.15426	0.18731	0.18236	0.20948	0.19474	0.15461	0.15621
82.5	0.074598	0.049923	0.067346	0.080489	0.043467	0.052111	0.043021	0.066848	0.078504	0.055092		82.5	0.24032	0.19077	0.16215	0.15401	0.18696	0.18212	0.20926	0.19454	0.15427	0.15588
82.6	0.074455	0.049801	0.067201	0.080255	0.043412	0.051957	0.042819	0.06672	0.078076	0.054862		82.6	0.24003	0.19052	0.16189	0.15376	0.18659	0.18188	0.20904	0.19436	0.15392	0.15554
82.7	0.074313	0.049686	0.067033	0.080014	0.043346	0.051805	0.042619	0.066585	0.077657	0.054634		82.7	0.23973	0.19026	0.16164	0.15351	0.1862	0.18163	0.20883	0.19418	0.15358	0.1552
82.8	0.074174	0.049566	0.066871	0.079772	0.043275	0.051647	0.042421	0.066448	0.077243	0.05441		82.8	0.23943	0.19001	0.16139	0.15325	0.18581	0.1814	0.20861	0.19401	0.15325	0.15486
82.9	0.074039	0.049444	0.066712	0.079538	0.0432	0.051489	0.042224	0.066301	0.076837	0.054185		82.9	0.23913	0.18975	0.16113	0.15301	0.18542	0.18116	0.20839	0.19382	0.15293	0.15452
83	0.073898	0.049327	0.066553	0.0793	0.043119	0.051333	0.042003	0.066161	0.076437	0.053965		83	0.23884	0.18948	0.16086	0.15278	0.18502	0.18092	0.20818	0.19364	0.15261	0.15418
83.1	0.073753	0.04921	0.06639	0.079068	0.043048	0.051194	0.041766	0.066022	0.076039	0.053728		83.1	0.23853	0.18922	0.16058	0.15255	0.18462	0.18068	0.20796	0.19346	0.15229	0.15384
83.2	0.073621	0.049098	0.066239	0.078843	0.042971	0.051041	0.041524	0.065887	0.075639	0.053493		83.2	0.23823	0.18897	0.1603	0.15232	0.18422	0.18044	0.20776	0.19326	0.15197	0.15349
83.3	0.073481	0.048975	0.066085	0.078621	0.042901	0.050891	0.041285	0.065747	0.075241	0.053259		83.3	0.23793	0.18871	0.16001	0.15209	0.18383	0.1802	0.20756	0.19306	0.15165	0.15313
83.4	0.073344	0.048857	0.065932	0.078398	0.042837	0.050745	0.041055	0.065609	0.074841	0.053027		83.4	0.23762	0.18845	0.15972	0.15187	0.18345	0.17995	0.20734	0.19285	0.15133	0.15277
83.5	0.073206	0.048743	0.065786	0.078179	0.042782	0.050607	0.040824	0.065467	0.074444	0.052798		83.5	0.23733	0.18818	0.15942	0.15164	0.18307	0.17971	0.20712	0.19266	0.15101	0.15241
83.6	0.073071	0.048632	0.06565	0.077955	0.042731	0.050475	0.040555	0.065325	0.074031	0.052559		83.6	0.23705	0.18792	0.15913	0.15141	0.18268	0.17946	0.2069	0.19245	0.1507	0.15204
83.7	0.072932	0.048526	0.065525	0.077717	0.042686	0.050347	0.040291	0.065189	0.07362	0.052326		83.7	0.23676	0.18766	0.15884	0.15119	0.18228	0.17922	0.20667	0.19227	0.15039	0.15167
83.8	0.072788	0.048418	0.065402	0.077481	0.042645	0.050218	0.040035	0.065048	0.073225	0.052102		83.8	0.23649	0.18741	0.15855	0.15096	0.18189	0.17896	0.20644	0.19207	0.15007	0.15129
83.9	0.07264	0.048261	0.065281	0.077264	0.042601	0.050079	0.039775	0.064915	0.072834	0.05187		83.9	0.23621	0.18718	0.15826	0.15071	0.1815	0.17871	0.2062	0.19187	0.14975	0.15091
84	0.072496	0.048098	0.06516	0.07705	0.04256	0.049945	0.039518	0.064771	0.072441	0.051644		84	0.23593	0.18693	0.158	0.15046	0.18111	0.17847	0.20595	0.19166	0.14942	0.15053
84.1	0.072351	0.047933	0.065035	0.076839	0.042514	0.049828	0.039262	0.064626	0.072047	0.05142		84.1	0.23563	0.1867	0.15773	0.15022	0.18074	0.17822	0.20571	0.19146	0.14908	0.15013
84.2	0.072208	0.047774	0.064907	0.076626	0.042467	0.049707	0.039003	0.064484	0.071662	0.051202		84.2	0.23534	0.18647	0.15746	0.14997	0.18038	0.17796	0.20544	0.19125	0.14875	0.14974
84.3	0.072068	0.047619	0.064788	0.076415	0.042411	0.049594	0.038751	0.064338	0.071282	0.050997		84.3	0.23504	0.18626	0.15718	0.14973	0.18002	0.17768	0.20517	0.19106	0.14842	0.14933
84.4	0.071935	0.047463	0.064673	0.076207	0.042346	0.049483	0.038516	0.064186	0.070901	0.050796		84.4	0.23475	0.18605	0.15689	0.14949	0.17966	0.17742	0.20491	0.19087	0.14808	0.14894
84.5	0.071798	0.047308	0.06455	0.075992	0.0423	0.049378	0.038286	0.064035	0.07053	0.050593		84.5	0.23443	0.18586	0.15661	0.14925	0.17931	0.17716	0.20463	0.19067	0.14774	0.14856
84.6	0.071662	0.047156	0.064422	0.075787	0.042252	0.049265	0.038062	0.063881	0.070157	0.050392		84.6	0.2341	0.18567	0.15632	0.14902	0.17897	0.17692	0.20435	0.19048	0.14741	0.14817
84.7	0.071524	0.047001	0.064257	0.075578	0.042204	0.049133	0.037843	0.063735	0.069785	0.050204		84.7	0.23377	0.18549	0.15604	0.1488	0.17862	0.17667	0.20407	0.19028	0.14708	0.14781
84.8	0.071374	0.046834	0.064094	0.075375	0.042153	0.049002	0.037625	0.063595	0.069412	0.050021		84.8	0.23345	0.1853	0.15576	0.14859	0.17828	0.17642	0.20379	0.19009	0.14676	0.14746
84.9	0.071231	0.046654	0.06393	0.075168	0.042101	0.048876	0.037398	0.06346	0.069049	0.049834		84.9	0.23313	0.18512	0.15547	0.14838	0.17795	0.17617	0.20351	0.1899	0.14644	0.14711
85	0.071083	0.046458	0.063773	0.074966	0.042026	0.048744	0.037173	0.063311	0.068697	0.04965		85	0.2328	0.18493	0.15516	0.14817	0.17761	0.17592	0.20322	0.18969	0.14613	0.14678
85.1	0.070918	0.046268	0.063612	0.074749	0.041953	0.04861	0.03695	0.063165	0.068344	0.049456		85.1	0.23248	0.18473	0.15486	0.14795	0.17727	0.17569	0.20293	0.18949	0.14581	0.14647
85.2	0.070748	0.046068	0.063459	0.074527	0.04188	0.048489	0.036723	0.063023	0.067996	0.049262		85.2	0.23216	0.18457	0.15457	0.14772	0.17694	0.17546	0.20265	0.18929	0.14548	0.14616
85.3	0.07059	0.045866	0.063307	0.074288	0.041814	0.048366	0.036491	0.062879	0.067648	0.049079		85.3	0.23184	0.18441	0.15428	0.14748	0.1766	0.17524	0.20238	0.18908	0.14514	0.14586
85.4	0.070434	0.045664	0.06314	0.074046	0.041745	0.048244	0.036238	0.062729	0.067299	0.048896		85.4	0.23153	0.18425	0.15397	0.14723	0.17628	0.17501	0.20211	0.18888	0.1448	0.14555
85.5	0.070266	0.045473	0.062972	0.073805	0.041679	0.048112	0.03599	0.062571	0.066949	0.048724		85.5	0.23121	0.18411	0.15366	0.147	0.17595	0.17478	0.20185	0.18867	0.14448	0.14525
85.6	0.070099	0.045283	0.062795	0.073558	0.041625	0.047977	0.035734	0.062412	0.066601	0.048539		85.6	0.23091	0.18397	0.15336	0.14677	0.17562	0.17455	0.20159	0.18845	0.14414	0.14495
85.7	0.069936	0.045082	0.062609	0.073295	0.041579	0.047849	0.035458	0.062272	0.06625	0.04835		85.7	0.23061	0.18384	0.15306	0.14654	0.17531	0.17433	0.20133	0.18823	0.14381	0.14465
85.8	0.069761	0.044863	0.062423	0.073027	0.041541	0.047711	0.035185	0.062134	0.065902	0.048164		85.8	0.23032	0.18372	0.15276	0.14631	0.17499	0.17411	0.20108	0.18804	0.14348	0.14433
85.9	0.069592	0.044649	0.062231	0.072754	0.0415	0.047572	0.034907	0.061997	0.065554	0.047977		85.9	0.23003	0.18361	0.15248	0.14607	0.17468	0.17389	0.20083	0.18786	0.14317	0.14402
86	0.069424	0.044434	0.062045	0.072476	0.041466	0.047423	0.03463	0.061855	0.06521	0.047789		86	0.22975	0.1835	0.15219	0.14584	0.17437	0.17369	0.20058	0.18767	0.14285	0.14372
86.1	0.069257	0.044206	0.061856	0.072205	0.041439	0.047283	0.034354	0.061724	0.064869	0.047598		86.1	0.22946	0.18339	0.1519	0.14561	0.17406	0.17348	0.20035	0.18749	0.14253	0.14343
86.2	0.069091	0.043983	0.061663	0.071928	0.041422	0.047144	0.034096	0.061597	0.06453	0.047414		86.2	0.22916	0.18331	0.1516	0.14537	0.17375	0.17328	0.20011	0.18732	0.14221	0.14315
86.3	0.068931	0.043762	0.061459	0.071662	0.041397	0.046992	0.033841	0.061476	0.064194	0.04723		86.3	0.22888	0.18319	0.1513	0.14514	0.17344	0.17308	0.19988	0.18713	0.14189	0.14287
86.4	0.068767	0.043538	0.061251	0.071395	0.041378	0.046838	0.033592	0.061361	0.063869	0.047058		86.4	0.2286	0.18306	0.15101	0.14491	0.17313	0.17289	0.19966	0.18694	0.14157	0.14259
86.5	0.068598	0.043308	0.061046	0.071117	0.041356	0.046686	0.033346	0.061247	0.063562	0.046885		86.5	0.22831	0.18293	0.15069	0.14468	0.17282	0.1727	0.19944	0.18675	0.14125	0.1423
86.6	0.068434	0.043075	0.060842	0.070847	0.041309	0.046532	0.033098	0.061127	0.063255	0.046711		86.6	0.22802	0.18282	0.15037	0.14446	0.17253	0.17252	0.19921	0.18655	0.14092	0.14202
86.7	0.068276	0.042858	0.060624	0.070588	0.041256	0.046377	0.032863	0.061006	0.062945	0.046541		86.7	0.22774	0.18269	0.15006	0.14424	0.17222	0.17234	0.19899	0.18636	0.14058	0.14172
86.8	0.068124	0.042648	0.060411	0.070331	0.041203	0.046229	0.032627	0.06089	0.062628	0.046369		86.8	0.22745	0.18256	0.14975	0.14402	0.17191	0.17217	0.19878	0.18618	0.14025	0.14142
86.9	0.067976	0.04244	0.060202	0.070073	0.041147	0.046083	0.0324	0.060777	0.062313	0.046186		86.9	0.22717	0.18242	0.14945	0.14379	0.1716	0.172	0.19858	0.18599	0.13991	0.14111
87	0.067822	0.042233	0.059987	0.069807	0.041086	0.045945	0.032168	0.060646	0.061997	0.045995		87	0.22688	0.18229	0.14915	0.14356	0.17129	0.17182	0.19838	0.18581	0.13957	0.14079
87.1	0.067674	0.042025	0.059772	0.06954	0.041014	0.045803	0.031939	0.06052	0.06168	0.045797		87.1	0.22659	0.18217	0.14887	0.14331	0.17097	0.17164	0.1982	0.18563	0.13924	0.14047
87.2	0.067523	0.041823	0.059566	0.069269	0.040936	0.045665	0.031709	0.0604	0.061373	0.045604		87.2	0.2263	0.18202	0.14858	0.14306	0.17065	0.17146	0.19801	0.18545	0.13891	0.14014
87.3	0.067378	0.041626	0.059358	0.068992	0.040856	0.04551	0.03148	0.060286	0.061067	0.045413		87.3	0.22601	0.18188	0.1483	0.14281	0.17033	0.17127	0.19785	0.18526	0.13857	0.13982
87.4	0.067239	0.041404	0.059151	0.06871	0.040771	0.045358	0.031249	0.06018	0.060764	0.045218		87.4	0.2257	0.18174	0.14803	0.14256	0.17001	0.1711	0.19765	0.18506	0.13824	0.13951
87.5	0.067103	0.041185	0.058955	0.068433	0.040693	0.045208	0.031022	0.060078	0.060458	0.045034		87.5	0.22541	0.1816	0.14776	0.14232	0.1697	0.17092	0.19747	0.18485	0.1379	0.13919
87.6	0.066958	0.040971	0.058763	0.068155	0.040628	0.045062	0.030813	0.059976	0.060146	0.044861		87.6	0.22512	0.18144	0.14751	0.14208	0.16939	0.17074	0.1973	0.18464	0.13757	0.13887
87.7	0.06681	0.040763	0.058572	0.06788	0.040565	0.044903	0.030607	0.05987	0.059812	0.044694		87.7	0.22483	0.18131	0.14725	0.14185	0.16907	0.17056	0.19712	0.18446	0.13724	0.13856
87.8	0.06666	0.040552	0.058384	0.067603	0.040504	0.044744	0.030418	0.05977	0.05947	0.044531		87.8	0.22454	0.18117	0.14699	0.14163	0.16876	0.17039	0.19693	0.18427	0.13691	0.13825
87.9	0.066506	0.040339	0.058198	0.067315	0.040441	0.044579	0.03022	0.059676	0.059125	0.04437		87.9	0.22425	0.18102	0.14673	0.14141	0.16844	0.17021	0.19674	0.18408	0.13657	0.13795
88	0.066361	0.040127	0.058014	0.067016	0.040386	0.044409	0.030023	0.059585	0.058778	0.044213		88	0.22396	0.18088	0.14647	0.14119	0.16811	0.17003	0.19654	0.18389	0.13624	0.13765
88.1	0.066187	0.039911	0.057842	0.066713	0.040328	0.044248	0.029828	0.059487	0.058437	0.044055		88.1	0.22366	0.18073	0.14621	0.14098	0.16779	0.16985	0.19634	0.18371	0.13594	0.13735
88.2	0.066024	0.0397	0.05767	0.066411	0.040287	0.044098	0.02964	0.059375	0.058093	0.043888		88.2	0.22336	0.18057	0.14597	0.14078	0.16747	0.16968	0.19615	0.18352	0.13563	0.13704
88.3	0.065862	0.039488	0.057508	0.066125	0.040247	0.04395	0.029457	0.059264	0.05774	0.043727		88.3	0.22307	0.18041	0.14572	0.14058	0.16715	0.16949	0.19596	0.18333	0.13534	0.13675
88.4	0.065704	0.039278	0.057349	0.065842	0.040196	0.043798	0.029271	0.059144	0.057395	0.043561		88.4	0.22278	0.18022	0.14548	0.14039	0.16684	0.1693	0.19577	0.18313	0.13505	0.13643
88.5	0.065547	0.039066	0.057193	0.065556	0.04015	0.043659	0.029084	0.059018	0.057041	0.043401		88.5	0.22248	0.18003	0.14524	0.14019	0.16654	0.16912	0.19558	0.18291	0.13477	0.13612
88.6	0.065384	0.03885	0.057028	0.065227	0.040096	0.043513	0.028895	0.058888	0.056676	0.043229		88.6	0.22217	0.17983	0.145	0.14	0.16624	0.16893	0.1954	0.1827	0.13448	0.1358
88.7	0.065214	0.038637	0.056854	0.064878	0.040061	0.043371	0.028712	0.058763	0.056322	0.043056		88.7	0.22185	0.17962	0.14477	0.13981	0.16595	0.16872	0.19523	0.1825	0.13419	0.13548
88.8	0.065041	0.038418	0.056689	0.064535	0.040035	0.043218	0.02853	0.058639	0.055967	0.042899		88.8	0.22153	0.17939	0.14455	0.13961	0.16564	0.16849	0.19505	0.1823	0.13391	0.13517
88.9	0.064877	0.038203	0.05652	0.064198	0.040008	0.04307	0.028352	0.058504	0.055612	0.042734		88.9	0.2212	0.17916	0.14432	0.13941	0.16533	0.16826	0.19488	0.18209	0.13363	0.13486
89	0.064715	0.037991	0.056346	0.063858	0.039971	0.042917	0.028175	0.058366	0.055266	0.042579		89	0.22087	0.17894	0.14409	0.13921	0.165	0.16802	0.19471	0.1819	0.13336	0.13455
89.1	0.064555	0.03778	0.056182	0.06353	0.03993	0.042773	0.028004	0.058223	0.054919	0.042431		89.1	0.22054	0.17871	0.14385	0.139	0.16466	0.16778	0.19453	0.1817	0.13309	0.13424
89.2	0.064396	0.037576	0.056018	0.0632	0.039885	0.042632	0.027829	0.058075	0.054575	0.042279		89.2	0.22023	0.17848	0.14361	0.1388	0.16431	0.16754	0.19436	0.18151	0.13282	0.13393
89.3	0.064242	0.03738	0.055845	0.062883	0.039833	0.042492	0.027652	0.057928	0.054239	0.042129		89.3	0.21992	0.17824	0.14336	0.13862	0.16397	0.16729	0.19418	0.18132	0.13255	0.13361
89.4	0.064096	0.037181	0.055674	0.062593	0.039791	0.042363	0.027469	0.057783	0.053897	0.041987		89.4	0.2196	0.17798	0.1431	0.13842	0.16363	0.16704	0.19398	0.18113	0.13228	0.1333
89.5	0.06396	0.036999	0.055525	0.0623	0.039753	0.042241	0.027283	0.057622	0.053555	0.041837		89.5	0.21929	0.17772	0.14283	0.13822	0.16329	0.16679	0.1938	0.18095	0.13201	0.13298
89.6	0.063825	0.036824	0.055375	0.062016	0.039719	0.04212	0.027103	0.057452	0.05321	0.041688		89.6	0.21897	0.17745	0.14256	0.13801	0.16294	0.16656	0.19362	0.18077	0.13174	0.13266
89.7	0.063695	0.036652	0.055223	0.061734	0.039657	0.041997	0.026925	0.057284	0.05287	0.041541		89.7	0.21867	0.1772	0.14229	0.13781	0.1626	0.16632	0.19344	0.18059	0.13148	0.13233
89.8	0.063563	0.036478	0.05507	0.061453	0.039585	0.041872	0.026754	0.057113	0.052531	0.041402		89.8	0.21836	0.17696	0.14201	0.13761	0.16227	0.16609	0.19325	0.18041	0.13121	0.13199
89.9	0.063432	0.036304	0.054922	0.061184	0.039491	0.041744	0.026584	0.05693	0.052189	0.041265		89.9	0.21804	0.17673	0.14174	0.1374	0.16194	0.16585	0.19307	0.18024	0.13094	0.13166
90	0.063306	0.036131	0.054775	0.060919	0.039398	0.041622	0.026419	0.056748	0.051851	0.041126		90	0.21772	0.17652	0.14148	0.13718	0.16162	0.16562	0.19288	0.18006	0.13067	0.13132
90.1	0.063183	0.035958	0.054639	0.060669	0.039302	0.041501	0.026256	0.056572	0.051511	0.040983		90.1	0.2174	0.17631	0.14122	0.13696	0.16131	0.16538	0.19269	0.1799	0.1304	0.13098
90.2	0.063057	0.035792	0.054492	0.060414	0.03921	0.041383	0.026099	0.0564	0.051185	0.040838		90.2	0.21706	0.17611	0.14098	0.13673	0.16099	0.16516	0.1925	0.17974	0.13015	0.13066
90.3	0.062914	0.035649	0.054342	0.060186	0.039119	0.041268	0.025964	0.056234	0.050852	0.040693		90.3	0.21672	0.17592	0.14073	0.1365	0.16068	0.16495	0.19229	0.17959	0.12988	0.13034
90.4	0.062769	0.035508	0.054185	0.059959	0.039024	0.041156	0.025828	0.056067	0.050508	0.040545		90.4	0.21636	0.17573	0.14049	0.13628	0.16036	0.16474	0.19208	0.17944	0.1296	0.13002
90.5	0.062623	0.03537	0.054027	0.059733	0.038948	0.041043	0.02569	0.055899	0.050169	0.04041		90.5	0.21599	0.17557	0.14026	0.13606	0.16006	0.16454	0.19185	0.17929	0.12933	0.12971
90.6	0.062486	0.035236	0.053869	0.059508	0.038881	0.040941	0.025558	0.05572	0.049836	0.040261		90.6	0.21562	0.17541	0.14003	0.13582	0.15976	0.16434	0.19161	0.17914	0.12906	0.12943
90.7	0.062344	0.035107	0.053703	0.059309	0.038808	0.04084	0.025431	0.055548	0.049503	0.040108		90.7	0.21523	0.17525	0.1398	0.13558	0.15946	0.16416	0.19137	0.17899	0.1288	0.12914
90.8	0.062208	0.034981	0.053535	0.059102	0.03873	0.040742	0.025306	0.055386	0.049173	0.039953		90.8	0.21485	0.17511	0.13957	0.13533	0.15917	0.16397	0.19112	0.17885	0.12857	0.12887
90.9	0.06208	0.034833	0.05337	0.058888	0.038641	0.04063	0.025193	0.05522	0.048846	0.039799		90.9	0.21447	0.17497	0.13934	0.1351	0.15889	0.16378	0.19087	0.17871	0.12834	0.12862
91	0.061957	0.034686	0.053212	0.058678	0.038547	0.040522	0.025083	0.055045	0.04852	0.039643		91	0.2141	0.17484	0.13911	0.13486	0.1586	0.16359	0.19063	0.17856	0.12811	0.12837
91.1	0.061806	0.034538	0.053054	0.05847	0.038448	0.040411	0.024969	0.054872	0.048196	0.039488		91.1	0.21373	0.17471	0.13889	0.13463	0.15833	0.16339	0.19038	0.17842	0.12789	0.12812
91.2	0.061645	0.034395	0.052905	0.058263	0.038337	0.040269	0.024862	0.054699	0.047871	0.039348		91.2	0.21336	0.17457	0.13869	0.13442	0.15807	0.1632	0.19015	0.17828	0.12766	0.12787
91.3	0.061486	0.034259	0.05275	0.058056	0.038241	0.040125	0.024748	0.054519	0.047547	0.039207		91.3	0.21299	0.17445	0.1385	0.13421	0.15782	0.16299	0.18992	0.17811	0.12743	0.12762
91.4	0.06132	0.034119	0.052595	0.057852	0.038151	0.039996	0.024625	0.054343	0.047227	0.039069		91.4	0.21263	0.17435	0.1383	0.134	0.15757	0.16278	0.1897	0.17796	0.12719	0.12737
91.5	0.061151	0.033981	0.052442	0.057648	0.038069	0.039861	0.024505	0.054173	0.046915	0.03894		91.5	0.2123	0.17425	0.13811	0.1338	0.15732	0.16259	0.18949	0.17779	0.12696	0.12714
91.6	0.060991	0.033856	0.05229	0.057433	0.037988	0.039719	0.024375	0.054	0.046606	0.038811		91.6	0.21195	0.17415	0.13792	0.13359	0.15708	0.1624	0.18929	0.17762	0.12674	0.12691
91.7	0.060832	0.033739	0.052154	0.057235	0.037917	0.03957	0.024248	0.053826	0.046285	0.038673		91.7	0.21161	0.17408	0.13772	0.1334	0.15684	0.16221	0.18906	0.17746	0.12652	0.12667
91.8	0.060669	0.033625	0.052021	0.057034	0.037837	0.039419	0.024125	0.053659	0.045966	0.038534		91.8	0.21127	0.17401	0.1375	0.1332	0.1566	0.16203	0.18884	0.1773	0.12631	0.12644
91.9	0.060492	0.033481	0.051879	0.056839	0.037768	0.039273	0.023991	0.053485	0.045648	0.038397		91.9	0.21094	0.17394	0.13728	0.133	0.15636	0.16186	0.18862	0.17712	0.1261	0.12622
92	0.060321	0.03333	0.051735	0.056612	0.037702	0.039122	0.023857	0.053314	0.045331	0.038252		92	0.21062	0.17387	0.13704	0.13279	0.1561	0.1617	0.18841	0.17693	0.1259	0.126
92.1	0.060136	0.033202	0.051581	0.056383	0.037637	0.038976	0.023733	0.053143	0.045016	0.038109		92.1	0.21031	0.1738	0.13681	0.13257	0.15585	0.16154	0.18819	0.17676	0.12569	0.12577
92.2	0.05995	0.033067	0.051429	0.05615	0.037571	0.03884	0.023605	0.052962	0.044705	0.03797		92.2	0.20999	0.17373	0.13657	0.13234	0.1556	0.16139	0.18798	0.17658	0.12549	0.12553
92.3	0.059765	0.03293	0.051272	0.055894	0.037497	0.038703	0.023478	0.052771	0.044392	0.037837		92.3	0.20968	0.17365	0.13633	0.13212	0.15535	0.16123	0.18776	0.1764	0.12528	0.1253
92.4	0.059584	0.032799	0.05111	0.055637	0.037434	0.038577	0.02336	0.052581	0.044086	0.037708		92.4	0.20937	0.17357	0.13609	0.1319	0.15508	0.16107	0.18753	0.17625	0.12507	0.12508
92.5	0.059397	0.032671	0.050936	0.055385	0.037374	0.038447	0.023246	0.052391	0.043776	0.03759		92.5	0.20908	0.1735	0.13586	0.13168	0.15482	0.16092	0.18733	0.17609	0.12485	0.12486
92.6	0.059205	0.032548	0.05077	0.05514	0.037316	0.038312	0.023114	0.052202	0.043467	0.037481		92.6	0.20879	0.17344	0.13564	0.13147	0.15456	0.16077	0.18712	0.17593	0.12465	0.12465
92.7	0.059017	0.032424	0.050607	0.05491	0.037256	0.038154	0.022988	0.052016	0.043159	0.037374		92.7	0.2085	0.17336	0.13541	0.13125	0.15429	0.16062	0.18692	0.17577	0.12443	0.12442
92.8	0.058833	0.032297	0.050443	0.05469	0.037197	0.037988	0.022866	0.051846	0.042864	0.037254		92.8	0.20821	0.17329	0.13518	0.13104	0.15402	0.16048	0.18671	0.17559	0.12421	0.12419
92.9	0.058654	0.032175	0.050267	0.054465	0.037142	0.037826	0.022749	0.051685	0.042533	0.037136		92.9	0.20792	0.17322	0.13493	0.13083	0.15375	0.16033	0.18654	0.17541	0.124	0.12395
93	0.05848	0.03205	0.050097	0.054244	0.037089	0.03766	0.022625	0.051492	0.042205	0.037018		93	0.20762	0.17315	0.13468	0.13061	0.15348	0.16018	0.18636	0.17524	0.1238	0.1237
93.1	0.058302	0.031928	0.049906	0.054018	0.037025	0.037489	0.022514	0.051303	0.041867	0.036898		93.1	0.20734	0.17308	0.13442	0.1304	0.15324	0.16003	0.18619	0.17506	0.1236	0.12345
93.2	0.058138	0.03179	0.049715	0.053796	0.03697	0.037319	0.022406	0.051115	0.041546	0.036776		93.2	0.20707	0.173	0.13417	0.13018	0.15299	0.15987	0.18601	0.17489	0.1234	0.1232
93.3	0.057969	0.031615	0.049525	0.053578	0.036903	0.037155	0.022296	0.050926	0.041234	0.036657		93.3	0.20679	0.17293	0.13391	0.12999	0.15275	0.15973	0.18585	0.17471	0.1232	0.12296
93.4	0.057753	0.031439	0.049337	0.053355	0.036829	0.037007	0.022179	0.050736	0.040922	0.036531		93.4	0.20651	0.17286	0.13366	0.12979	0.1525	0.15958	0.1857	0.17454	0.123	0.12271
93.5	0.057532	0.03126	0.049151	0.053134	0.036752	0.036857	0.022077	0.05055	0.040624	0.03641		93.5	0.20623	0.17279	0.1334	0.1296	0.15225	0.15942	0.18553	0.17436	0.12281	0.12247
93.6	0.057311	0.031079	0.048963	0.052932	0.03667	0.036688	0.021976	0.050371	0.040325	0.036295		93.6	0.20595	0.17272	0.13315	0.12942	0.152	0.15928	0.18537	0.17419	0.12261	0.12223
93.7	0.057095	0.0309	0.048784	0.052733	0.036595	0.036521	0.021876	0.050186	0.040033	0.036188		93.7	0.20567	0.17264	0.1329	0.12925	0.15174	0.15913	0.18522	0.17401	0.12241	0.12198
93.8	0.05689	0.030723	0.048605	0.052537	0.036515	0.036339	0.021775	0.050003	0.039734	0.03609		93.8	0.2054	0.17255	0.13264	0.12908	0.15149	0.15899	0.18507	0.17384	0.12222	0.12174
93.9	0.056695	0.030533	0.048416	0.05234	0.036434	0.036148	0.021675	0.049815	0.039433	0.035998		93.9	0.20514	0.17247	0.13237	0.12891	0.15123	0.15885	0.18491	0.17366	0.12202	0.1215
94	0.056498	0.030339	0.048226	0.052135	0.036359	0.03596	0.021573	0.049628	0.039133	0.035903		94	0.20488	0.17239	0.13209	0.12876	0.15099	0.15871	0.18475	0.17348	0.12183	0.12126
94.1	0.056296	0.030154	0.048027	0.05193	0.036285	0.035782	0.021467	0.049439	0.038836	0.03581		94.1	0.20462	0.17231	0.13182	0.12863	0.15074	0.15855	0.18458	0.17329	0.12163	0.12102
94.2	0.056094	0.029973	0.047838	0.05173	0.036187	0.03561	0.021355	0.049253	0.038543	0.035717		94.2	0.20434	0.17221	0.13155	0.12849	0.15051	0.1584	0.18441	0.17312	0.12145	0.12078
94.3	0.055892	0.029798	0.047648	0.051522	0.036091	0.035447	0.021243	0.049059	0.038256	0.035629		94.3	0.20406	0.17209	0.13128	0.12836	0.15027	0.15825	0.18424	0.17294	0.12127	0.12053
94.4	0.055687	0.029617	0.047455	0.051306	0.035999	0.035285	0.02112	0.048862	0.03797	0.035537		94.4	0.20378	0.17197	0.13099	0.12823	0.15005	0.15808	0.18407	0.17275	0.12109	0.12028
94.5	0.055483	0.029439	0.047269	0.051092	0.035916	0.035126	0.021002	0.048659	0.037703	0.035447		94.5	0.2035	0.17185	0.13072	0.1281	0.14984	0.15792	0.18391	0.17254	0.1209	0.12002
94.6	0.055279	0.029262	0.047075	0.05089	0.035819	0.034988	0.020879	0.048456	0.037433	0.03537		94.6	0.20321	0.17172	0.13044	0.12797	0.14963	0.15774	0.18376	0.17234	0.12071	0.11978
94.7	0.055068	0.029076	0.046873	0.050679	0.035718	0.034865	0.020761	0.048243	0.03717	0.035297		94.7	0.20292	0.17157	0.13015	0.12784	0.14943	0.15756	0.18361	0.17214	0.12051	0.11953
94.8	0.054835	0.028879	0.046665	0.050466	0.03562	0.034725	0.020652	0.048029	0.036905	0.035224		94.8	0.20263	0.1714	0.12987	0.12771	0.14921	0.15739	0.18348	0.17193	0.12033	0.11928
94.9	0.054603	0.028684	0.046463	0.05026	0.035526	0.034598	0.02055	0.047812	0.036639	0.035156		94.9	0.20233	0.17123	0.1296	0.12758	0.14902	0.15721	0.18335	0.17175	0.12014	0.11901
95	0.054372	0.02849	0.046258	0.050065	0.035437	0.034488	0.020456	0.047589	0.036379	0.035091		95	0.20203	0.17105	0.12934	0.12747	0.14883	0.15705	0.18322	0.17157	0.11996	0.11874
95.1	0.054137	0.028294	0.046039	0.04986	0.035324	0.034374	0.020364	0.047356	0.036123	0.035037		95.1	0.20174	0.17085	0.12908	0.12734	0.14862	0.15686	0.18308	0.1714	0.11978	0.11847
95.2	0.053903	0.028108	0.045821	0.049656	0.035214	0.034258	0.020269	0.047118	0.03588	0.034991		95.2	0.20144	0.17064	0.12882	0.12721	0.1484	0.15669	0.18294	0.17122	0.11961	0.1182
95.3	0.053673	0.027921	0.045602	0.049455	0.035101	0.034147	0.020173	0.046876	0.03563	0.034939		95.3	0.20116	0.17042	0.12857	0.12709	0.14819	0.15652	0.1828	0.17105	0.11945	0.11793
95.4	0.053441	0.027743	0.045382	0.049259	0.034992	0.034045	0.02008	0.046629	0.035391	0.034884		95.4	0.20086	0.17019	0.12832	0.12696	0.14797	0.15635	0.18266	0.17089	0.11928	0.11765
95.5	0.053198	0.027572	0.045171	0.049078	0.034881	0.033942	0.019982	0.046388	0.03516	0.034831		95.5	0.20056	0.16997	0.12807	0.12685	0.14776	0.15618	0.1825	0.17073	0.11912	0.11735
95.6	0.052956	0.027405	0.044958	0.048868	0.034773	0.033843	0.019884	0.046137	0.034943	0.034766		95.6	0.20026	0.16975	0.12782	0.12672	0.14755	0.15602	0.18236	0.17058	0.11896	0.11707
95.7	0.052705	0.027246	0.044747	0.048651	0.034669	0.033746	0.019788	0.045888	0.034724	0.034699		95.7	0.19996	0.16955	0.12759	0.1266	0.14736	0.15587	0.18221	0.17043	0.1188	0.11678
95.8	0.052454	0.027088	0.044545	0.04844	0.03456	0.033654	0.019699	0.045638	0.0345	0.03463		95.8	0.19967	0.16933	0.12735	0.12647	0.14718	0.15571	0.18206	0.17029	0.11865	0.1165
95.9	0.052212	0.026932	0.04434	0.048236	0.03445	0.033571	0.01961	0.045386	0.034285	0.034557		95.9	0.19938	0.16913	0.12712	0.12635	0.14702	0.15555	0.18191	0.17015	0.11849	0.11622
96	0.051969	0.026778	0.044131	0.048025	0.034344	0.033496	0.019518	0.045125	0.034073	0.034493		96	0.19909	0.16893	0.1269	0.12622	0.14684	0.15541	0.18177	0.17	0.11835	0.11594
96.1	0.051733	0.026623	0.043916	0.047817	0.034236	0.033431	0.019429	0.044872	0.033859	0.034437		96.1	0.1988	0.16873	0.12667	0.12608	0.14666	0.15527	0.18162	0.16985	0.11821	0.11567
96.2	0.051496	0.026471	0.043697	0.047608	0.034131	0.033367	0.01934	0.044611	0.033652	0.034383		96.2	0.19852	0.16855	0.12645	0.12595	0.14646	0.15513	0.18147	0.16971	0.11807	0.11541
96.3	0.051266	0.026317	0.043482	0.047389	0.034019	0.033305	0.019273	0.044337	0.033449	0.034327		96.3	0.19824	0.16838	0.12623	0.12581	0.14628	0.15499	0.18133	0.16958	0.11793	0.11515
96.4	0.051039	0.026165	0.043273	0.047182	0.033904	0.03324	0.019206	0.04406	0.033261	0.034254		96.4	0.19796	0.16821	0.12602	0.12566	0.1461	0.15486	0.18119	0.16945	0.11778	0.11489
96.5	0.050823	0.026014	0.04307	0.046972	0.033781	0.033174	0.019132	0.043778	0.033058	0.034181		96.5	0.19768	0.16805	0.12581	0.12543	0.14593	0.15472	0.18103	0.16933	0.11763	0.11464
96.6	0.0506	0.02585	0.042858	0.04677	0.033671	0.033106	0.019078	0.043494	0.032856	0.034093		96.6	0.19739	0.16791	0.12562	0.12521	0.14577	0.1546	0.18087	0.16923	0.11749	0.11441
96.7	0.050384	0.02569	0.042643	0.046563	0.03356	0.03303	0.019024	0.043214	0.032665	0.034008		96.7	0.19708	0.16777	0.12541	0.125	0.14561	0.15448	0.18072	0.16912	0.11734	0.1142
96.8	0.050162	0.025549	0.042432	0.046357	0.033452	0.032955	0.018973	0.042941	0.032466	0.033923		96.8	0.19676	0.16764	0.12523	0.12479	0.14545	0.15437	0.18053	0.169	0.11721	0.114
96.9	0.049934	0.025405	0.042219	0.046157	0.033341	0.032862	0.018922	0.042679	0.032266	0.033843		96.9	0.19644	0.16752	0.12504	0.12456	0.1453	0.15427	0.18035	0.16889	0.11708	0.1138
97	0.049717	0.025269	0.042003	0.045958	0.033236	0.032752	0.018865	0.042413	0.03206	0.033767		97	0.19613	0.16741	0.12485	0.12434	0.14514	0.15417	0.18017	0.16878	0.11695	0.1136
97.1	0.049508	0.025128	0.041783	0.045752	0.033133	0.032644	0.018808	0.042161	0.031854	0.033693		97.1	0.19582	0.16731	0.12466	0.12411	0.14499	0.15406	0.17999	0.16868	0.11682	0.1134
97.2	0.049301	0.024993	0.041568	0.045554	0.033037	0.032542	0.018753	0.041897	0.031657	0.033621		97.2	0.19552	0.1672	0.12447	0.12388	0.14484	0.15395	0.17981	0.16857	0.11668	0.11321
97.3	0.049097	0.024855	0.041355	0.045352	0.032948	0.032444	0.01871	0.041635	0.031464	0.03355		97.3	0.19521	0.16711	0.12429	0.12365	0.14471	0.15383	0.17963	0.16847	0.11654	0.11304
97.4	0.048895	0.024723	0.041145	0.045146	0.032851	0.032345	0.018655	0.041367	0.031268	0.033481		97.4	0.19492	0.16703	0.1241	0.1234	0.14457	0.15372	0.17945	0.16836	0.11641	0.11287
97.5	0.048698	0.024594	0.040937	0.044947	0.032754	0.032251	0.018609	0.041103	0.031077	0.033406		97.5	0.19462	0.16695	0.12391	0.12316	0.14444	0.15361	0.17928	0.16825	0.11627	0.11272
97.6	0.048506	0.024462	0.040733	0.04475	0.032666	0.032153	0.018552	0.040827	0.030883	0.033335		97.6	0.19432	0.16688	0.12369	0.12292	0.14433	0.15349	0.17911	0.16813	0.11613	0.11256
97.7	0.048323	0.024327	0.04053	0.044545	0.032593	0.032062	0.018498	0.040554	0.030684	0.033241		97.7	0.19402	0.16681	0.12348	0.12268	0.14422	0.15338	0.17894	0.16802	0.116	0.1124
97.8	0.048143	0.024196	0.040321	0.044351	0.032522	0.031961	0.018431	0.040282	0.03048	0.033149		97.8	0.19371	0.16676	0.12327	0.12244	0.14411	0.15329	0.17879	0.16791	0.11585	0.11223
97.9	0.047967	0.024068	0.040113	0.044145	0.03245	0.031843	0.018356	0.040014	0.030279	0.033059		97.9	0.19342	0.16672	0.12306	0.1222	0.144	0.1532	0.17863	0.16779	0.11572	0.11209
98	0.047785	0.023946	0.039911	0.04394	0.032378	0.031724	0.018288	0.03975	0.03008	0.032965		98	0.19313	0.16669	0.12285	0.12195	0.14388	0.1531	0.17848	0.16766	0.1156	0.11194
98.1	0.047602	0.0238	0.039715	0.043732	0.032311	0.031606	0.018229	0.039485	0.029897	0.032869		98.1	0.19284	0.16664	0.12265	0.12171	0.14377	0.153	0.17831	0.16753	0.11548	0.11178
98.2	0.047414	0.023656	0.039535	0.043528	0.032247	0.031479	0.018172	0.039215	0.029723	0.032769		98.2	0.19257	0.16661	0.12245	0.12147	0.14365	0.1529	0.17815	0.16738	0.11534	0.11164
98.3	0.047229	0.02352	0.039354	0.043321	0.032189	0.031357	0.018117	0.038944	0.029547	0.032666		98.3	0.19229	0.16658	0.12225	0.12121	0.14352	0.1528	0.17798	0.16724	0.1152	0.11149
98.4	0.047044	0.023391	0.039166	0.043101	0.032136	0.031234	0.018063	0.038663	0.029376	0.032573		98.4	0.19201	0.16654	0.12205	0.12096	0.14339	0.15269	0.17782	0.1671	0.11506	0.11133
98.5	0.04687	0.023269	0.038959	0.042891	0.032072	0.031103	0.018008	0.038403	0.029203	0.032486		98.5	0.19173	0.16651	0.12186	0.12069	0.14327	0.15259	0.17765	0.16696	0.11493	0.11118
98.6	0.0467	0.023159	0.038758	0.042694	0.032021	0.030966	0.017968	0.038156	0.029036	0.032392		98.6	0.19145	0.1665	0.12166	0.12043	0.14313	0.15249	0.17749	0.16682	0.1148	0.11102
98.7	0.046522	0.023054	0.038552	0.042499	0.031982	0.03083	0.01793	0.037899	0.028871	0.032294		98.7	0.19118	0.16648	0.12146	0.12017	0.143	0.1524	0.17734	0.16668	0.11467	0.11086
98.8	0.04635	0.022952	0.038349	0.042304	0.031946	0.03069	0.017897	0.037654	0.028701	0.032188		98.8	0.19092	0.16648	0.12125	0.11991	0.14287	0.15231	0.17719	0.16654	0.11454	0.11069
98.9	0.046173	0.022856	0.038153	0.042108	0.031916	0.030558	0.017875	0.037397	0.02852	0.032087		98.9	0.19068	0.16646	0.12105	0.11964	0.14274	0.15223	0.17705	0.1664	0.11439	0.11051
99	0.046005	0.022751	0.037962	0.041912	0.031881	0.030429	0.017847	0.03715	0.028342	0.031992		99	0.19043	0.16645	0.12086	0.11938	0.14261	0.15215	0.17689	0.16626	0.11426	0.11034
99.1	0.045846	0.02263	0.037767	0.041718	0.031844	0.030309	0.017825	0.036906	0.028164	0.031894		99.1	0.19019	0.16644	0.12067	0.11912	0.1425	0.15206	0.17674	0.16611	0.11414	0.11016
99.2	0.045687	0.022506	0.037575	0.041533	0.031812	0.03019	0.017807	0.036665	0.028	0.031795		99.2	0.18997	0.16641	0.12046	0.11887	0.14238	0.15198	0.17658	0.16596	0.11402	0.10998
99.3	0.045525	0.022379	0.037382	0.041341	0.031788	0.03007	0.017781	0.036427	0.02784	0.031697		99.3	0.18974	0.16637	0.12025	0.11862	0.14226	0.15189	0.17642	0.16581	0.11391	0.10979
99.4	0.045366	0.022247	0.037201	0.041165	0.031766	0.029966	0.017749	0.036192	0.027682	0.031569		99.4	0.18954	0.16633	0.12003	0.11839	0.14214	0.1518	0.17626	0.16567	0.11381	0.10962
99.5	0.04521	0.022112	0.037024	0.040988	0.031734	0.029863	0.017721	0.035963	0.027527	0.031442		99.5	0.18934	0.16629	0.11981	0.11815	0.14201	0.15172	0.17611	0.16551	0.11371	0.10946
99.6	0.045048	0.021973	0.036859	0.040811	0.031677	0.029763	0.017697	0.03573	0.027365	0.031322		99.6	0.18914	0.16625	0.11959	0.11792	0.14188	0.15163	0.17595	0.16534	0.11362	0.10929
99.7	0.044887	0.021831	0.036695	0.040631	0.031621	0.029667	0.017674	0.035501	0.027222	0.031208		99.7	0.18894	0.1662	0.11937	0.11769	0.14173	0.15154	0.1758	0.16518	0.11354	0.10912
99.8	0.044729	0.021702	0.036535	0.040453	0.031569	0.02958	0.017639	0.035272	0.027076	0.031104		99.8	0.18874	0.16615	0.11915	0.11745	0.14158	0.15144	0.17565	0.16502	0.11344	0.10895
99.9	0.044573	0.021578	0.036368	0.040259	0.031503	0.02949	0.017601	0.035038	0.026921	0.030999		99.9	0.18853	0.16608	0.11892	0.11721	0.14144	0.15134	0.1755	0.16486	0.11335	0.10877
100	0.044414	0.021454	0.036202	0.040051	0.031422	0.029375	0.017553	0.034795	0.026767	0.030894		100	0.18831	0.16602	0.11869	0.11698	0.1413	0.15123	0.17533	0.1647	0.11326	0.1086
100.1	0.044258	0.021329	0.036036	0.039838	0.031335	0.029262	0.017507	0.034552	0.026622	0.030791		100.1	0.18809	0.16596	0.11845	0.11677	0.14115	0.15112	0.17516	0.16453	0.11315	0.10842
100.2	0.044109	0.021198	0.035873	0.039625	0.031239	0.029149	0.017451	0.03431	0.026474	0.030691		100.2	0.18786	0.16588	0.1182	0.11658	0.141	0.15101	0.17499	0.16436	0.11306	0.10824
100.3	0.043956	0.021073	0.035701	0.039422	0.031137	0.029043	0.017396	0.034058	0.026328	0.030594		100.3	0.18763	0.16578	0.11795	0.11639	0.14086	0.15089	0.17482	0.16419	0.11297	0.10805
100.4	0.043802	0.020956	0.035526	0.039218	0.031046	0.028952	0.017348	0.03381	0.026195	0.030489		100.4	0.18737	0.16566	0.11771	0.1162	0.1407	0.15077	0.17465	0.16401	0.11288	0.10786
100.5	0.043645	0.020828	0.035351	0.039013	0.030957	0.02886	0.017301	0.033561	0.026056	0.03039		100.5	0.1871	0.16554	0.11747	0.11599	0.14056	0.15065	0.1745	0.16383	0.11279	0.10766
100.6	0.043475	0.020705	0.035173	0.038806	0.030876	0.028773	0.017235	0.033323	0.025925	0.030295		100.6	0.18682	0.16541	0.11724	0.11577	0.14042	0.15054	0.17433	0.16366	0.11269	0.10746
100.7	0.04331	0.020582	0.035002	0.038597	0.030791	0.028692	0.017153	0.033082	0.025793	0.030212		100.7	0.18654	0.16527	0.11702	0.11556	0.14027	0.15043	0.17417	0.1635	0.11259	0.10726
100.8	0.04313	0.020462	0.034828	0.038409	0.030716	0.028612	0.017071	0.032844	0.025662	0.030132		100.8	0.18626	0.16512	0.11679	0.11535	0.14014	0.15032	0.17401	0.16334	0.1125	0.10708
100.9	0.042946	0.020337	0.034664	0.038233	0.030641	0.028526	0.016995	0.032606	0.025534	0.030066		100.9	0.18599	0.16496	0.11658	0.11514	0.14	0.15022	0.17386	0.16319	0.11242	0.1069
101	0.042764	0.020213	0.034496	0.038053	0.030566	0.028445	0.016923	0.032356	0.025406	0.030001		101	0.18572	0.1648	0.11638	0.11492	0.13987	0.15011	0.1737	0.16303	0.11234	0.10671
101.1	0.042577	0.02009	0.034312	0.037877	0.030483	0.028363	0.016855	0.032102	0.025252	0.029939		101.1	0.18544	0.16463	0.11617	0.11472	0.13973	0.15001	0.17353	0.16288	0.11226	0.10653
101.2	0.042393	0.019953	0.034136	0.037722	0.030402	0.02829	0.01679	0.03183	0.025105	0.029872		101.2	0.18517	0.16445	0.11595	0.11452	0.1396	0.1499	0.17337	0.16272	0.11218	0.10636
101.3	0.042201	0.019821	0.033972	0.037555	0.030333	0.028221	0.016728	0.031549	0.024962	0.029813		101.3	0.18488	0.16427	0.11574	0.11431	0.13947	0.14979	0.17319	0.16257	0.11211	0.10619
101.4	0.04201	0.019693	0.033804	0.037394	0.030256	0.028144	0.016668	0.031272	0.024817	0.029753		101.4	0.18459	0.16407	0.11552	0.1141	0.13932	0.14969	0.17302	0.16241	0.11204	0.10602
101.5	0.041822	0.019563	0.033632	0.037241	0.030177	0.028055	0.016608	0.031001	0.024679	0.0297		101.5	0.1843	0.16388	0.1153	0.11389	0.13919	0.1496	0.17285	0.16226	0.11198	0.10584
101.6	0.04163	0.019434	0.033465	0.037072	0.030082	0.027973	0.016543	0.030744	0.024535	0.029643		101.6	0.18401	0.16368	0.11509	0.11367	0.13903	0.14952	0.17267	0.16213	0.1119	0.10567
101.7	0.041448	0.019305	0.033295	0.036909	0.029975	0.02789	0.016469	0.030486	0.024393	0.029575		101.7	0.18371	0.16351	0.11487	0.11345	0.1389	0.14944	0.17251	0.16201	0.11183	0.1055
101.8	0.041268	0.019176	0.033126	0.036762	0.029869	0.027822	0.016398	0.03023	0.02425	0.029506		101.8	0.18341	0.16336	0.11466	0.11324	0.13876	0.14936	0.17235	0.16191	0.11176	0.10533
101.9	0.041088	0.019047	0.032952	0.036623	0.029745	0.027757	0.016326	0.029978	0.024107	0.02944		101.9	0.18311	0.16321	0.11445	0.11302	0.13863	0.14929	0.1722	0.1618	0.1117	0.10515
102	0.040909	0.018909	0.032766	0.036476	0.02962	0.0277	0.016253	0.029723	0.023974	0.02937		102	0.18281	0.16307	0.11425	0.1128	0.13851	0.14922	0.17204	0.16169	0.11164	0.10498
102.1	0.040726	0.018771	0.032586	0.036334	0.029502	0.027658	0.016181	0.029469	0.023854	0.029302		102.1	0.18252	0.16295	0.11406	0.11258	0.1384	0.14915	0.17188	0.16159	0.11157	0.10481
102.2	0.040541	0.018633	0.032407	0.036202	0.02937	0.027622	0.016108	0.029218	0.02372	0.029227		102.2	0.18225	0.16283	0.11387	0.11236	0.13829	0.14909	0.17175	0.16149	0.11151	0.10463
102.3	0.040358	0.018504	0.032235	0.036064	0.029231	0.027599	0.016032	0.028956	0.023578	0.029142		102.3	0.18198	0.16272	0.11371	0.11214	0.13818	0.14905	0.17162	0.16138	0.11148	0.10447
102.4	0.040171	0.018377	0.032068	0.035933	0.029099	0.027574	0.01596	0.028689	0.023451	0.029051		102.4	0.18171	0.16261	0.11354	0.11192	0.13808	0.14899	0.17148	0.16128	0.11143	0.10431
102.5	0.039978	0.018232	0.031888	0.035802	0.028975	0.027555	0.015894	0.028417	0.023307	0.028959		102.5	0.18144	0.16251	0.11337	0.11171	0.13798	0.14894	0.17135	0.16119	0.11138	0.10417
102.6	0.039785	0.018094	0.031708	0.03567	0.028851	0.02754	0.015836	0.028163	0.023181	0.028851		102.6	0.18118	0.16244	0.11321	0.1115	0.13788	0.14889	0.17121	0.16109	0.11132	0.10405
102.7	0.039589	0.017956	0.031538	0.035539	0.028731	0.027523	0.015784	0.02791	0.023058	0.028747		102.7	0.18093	0.16237	0.11305	0.11128	0.13779	0.14883	0.17107	0.16099	0.11126	0.10392
102.8	0.039396	0.017821	0.03137	0.03541	0.028609	0.027521	0.015729	0.027654	0.022935	0.028642		102.8	0.18068	0.1623	0.11289	0.11106	0.13771	0.14875	0.17093	0.1609	0.1112	0.10381
102.9	0.039204	0.017689	0.031198	0.035287	0.028488	0.027518	0.015669	0.027409	0.022813	0.028541		102.9	0.18043	0.16223	0.11273	0.11083	0.13761	0.14868	0.1708	0.16082	0.11114	0.10371
103	0.039015	0.017552	0.031038	0.035161	0.028371	0.027519	0.015618	0.027159	0.022689	0.028443		103	0.18018	0.16219	0.11259	0.1106	0.13752	0.14861	0.17066	0.16073	0.11107	0.10361
103.1	0.03883	0.017416	0.030878	0.035033	0.028254	0.027515	0.015574	0.02691	0.022566	0.028359		103.1	0.17994	0.16214	0.11246	0.11036	0.13742	0.14855	0.17053	0.16065	0.111	0.10351
103.2	0.038646	0.017279	0.030721	0.034903	0.028145	0.027525	0.015531	0.02666	0.022446	0.028278		103.2	0.17969	0.16209	0.11233	0.11014	0.13733	0.14849	0.17038	0.16058	0.11092	0.1034
103.3	0.038466	0.017146	0.03057	0.034777	0.028026	0.027538	0.015493	0.026408	0.022325	0.028199		103.3	0.17944	0.16204	0.11219	0.10992	0.13723	0.14843	0.17023	0.1605	0.11086	0.10331
103.4	0.038278	0.017005	0.030427	0.03465	0.027896	0.027552	0.015455	0.026158	0.022202	0.028126		103.4	0.1792	0.16199	0.11206	0.10968	0.13714	0.14837	0.17008	0.16042	0.11078	0.10322
103.5	0.03809	0.016861	0.030272	0.03452	0.027741	0.027557	0.015422	0.025911	0.02208	0.02805		103.5	0.17895	0.16195	0.11192	0.10945	0.13705	0.14831	0.16994	0.16034	0.11071	0.10313
103.6	0.037897	0.01671	0.030132	0.034395	0.027586	0.027556	0.015412	0.025659	0.021963	0.027977		103.6	0.17869	0.16191	0.11177	0.10922	0.13696	0.14824	0.16981	0.16026	0.11063	0.10303
103.7	0.0377	0.016565	0.029989	0.034281	0.027419	0.027555	0.015402	0.025401	0.021844	0.027908		103.7	0.17844	0.16188	0.11162	0.10898	0.13689	0.14817	0.16967	0.16015	0.11056	0.10294
103.8	0.037502	0.016423	0.029847	0.034165	0.027253	0.027537	0.015382	0.025152	0.021733	0.027833		103.8	0.17818	0.16184	0.11147	0.10874	0.13682	0.14811	0.16955	0.16004	0.11049	0.10286
103.9	0.037303	0.016303	0.029709	0.034041	0.027088	0.027522	0.015363	0.024894	0.021623	0.027769		103.9	0.17792	0.16181	0.11132	0.10851	0.13674	0.14804	0.16942	0.15993	0.11042	0.10278
104	0.037104	0.016186	0.029572	0.033923	0.026922	0.027511	0.015341	0.024637	0.021517	0.0277		104	0.17765	0.16176	0.11115	0.10828	0.13667	0.14797	0.16932	0.15982	0.11036	0.10271
104.1	0.036905	0.016091	0.029439	0.033806	0.026762	0.027476	0.015325	0.024384	0.021404	0.027643		104.1	0.17739	0.16173	0.11098	0.10804	0.1366	0.14791	0.1692	0.1597	0.11031	0.10264
104.2	0.036704	0.015998	0.029298	0.033693	0.026605	0.027441	0.015303	0.024132	0.021287	0.027586		104.2	0.17713	0.1617	0.11081	0.10782	0.13651	0.14785	0.16908	0.15957	0.11025	0.10256
104.3	0.03651	0.015902	0.029152	0.033572	0.026456	0.02739	0.015266	0.023883	0.021172	0.027516		104.3	0.17688	0.16167	0.11063	0.1076	0.13642	0.1478	0.16898	0.15944	0.11018	0.10249
104.4	0.036322	0.015808	0.029002	0.033449	0.026316	0.027328	0.015217	0.023636	0.021059	0.027454		104.4	0.17662	0.16164	0.11046	0.10737	0.13631	0.14774	0.16888	0.15931	0.11013	0.10241
104.5	0.03614	0.015715	0.028857	0.033329	0.026152	0.027257	0.015169	0.02339	0.020935	0.027393		104.5	0.17637	0.16161	0.11029	0.10713	0.13622	0.14766	0.16879	0.15918	0.11006	0.10232
104.6	0.035969	0.015632	0.028709	0.0332	0.025984	0.027204	0.015117	0.023146	0.020806	0.027331		104.6	0.17614	0.16157	0.11012	0.10689	0.13611	0.14758	0.1687	0.15905	0.10999	0.10223
104.7	0.035798	0.01555	0.028579	0.033075	0.025814	0.027168	0.01507	0.022901	0.020679	0.027248		104.7	0.1759	0.16154	0.10993	0.10664	0.13602	0.14749	0.16859	0.15892	0.10991	0.10214
104.8	0.035638	0.015476	0.028441	0.032948	0.025657	0.027128	0.015022	0.022653	0.020553	0.027162		104.8	0.17567	0.16152	0.10975	0.10639	0.13593	0.14741	0.16848	0.15879	0.10983	0.10204
104.9	0.035478	0.015415	0.028311	0.032818	0.025496	0.027089	0.01498	0.022405	0.020429	0.027083		104.9	0.17545	0.16149	0.10958	0.10613	0.13585	0.14733	0.16837	0.15867	0.10976	0.10194
105	0.035333	0.015358	0.028171	0.032674	0.025348	0.027051	0.014937	0.022163	0.020308	0.027003		105	0.17523	0.16147	0.10941	0.10587	0.13578	0.14723	0.16827	0.15855	0.10968	0.10181
105.1	0.035207	0.015297	0.028053	0.032535	0.025201	0.027008	0.014889	0.021921	0.020188	0.026936		105.1	0.17502	0.16145	0.10924	0.10562	0.13569	0.14713	0.16817	0.15842	0.1096	0.10166
105.2	0.035079	0.015245	0.027928	0.032396	0.025053	0.026953	0.014847	0.021677	0.02007	0.026873		105.2	0.17482	0.16142	0.10907	0.10538	0.1356	0.14701	0.16805	0.1583	0.10952	0.10152
105.3	0.034946	0.015201	0.027797	0.032269	0.024892	0.026903	0.014814	0.021435	0.019953	0.026792		105.3	0.17461	0.16141	0.1089	0.10514	0.13551	0.1469	0.16794	0.15818	0.10945	0.10136
105.4	0.034814	0.01516	0.027669	0.032145	0.02473	0.026848	0.014796	0.021194	0.019844	0.026719		105.4	0.17442	0.16137	0.10874	0.10491	0.13541	0.14678	0.16783	0.15806	0.10938	0.10121
105.5	0.034689	0.015107	0.027545	0.03202	0.024569	0.026801	0.014777	0.020952	0.019739	0.026639		105.5	0.17421	0.16132	0.10857	0.10467	0.13531	0.14666	0.16771	0.15794	0.10929	0.10106
105.6	0.03457	0.015048	0.027431	0.031899	0.024403	0.026755	0.014765	0.020716	0.019631	0.026571		105.6	0.17401	0.16127	0.1084	0.10443	0.1352	0.14655	0.16758	0.15783	0.10922	0.10092
105.7	0.034444	0.014991	0.027321	0.031788	0.024237	0.026701	0.014762	0.020476	0.019526	0.026511		105.7	0.17381	0.16122	0.1082	0.1042	0.13509	0.14643	0.16746	0.15771	0.10913	0.10076
105.8	0.034329	0.014948	0.027206	0.031687	0.024069	0.026655	0.014756	0.020237	0.019413	0.026453		105.8	0.17361	0.16116	0.10801	0.10396	0.13498	0.1463	0.16733	0.15757	0.10905	0.10063
105.9	0.03421	0.014904	0.027092	0.031588	0.023898	0.026607	0.014756	0.019997	0.019303	0.026394		105.9	0.17342	0.16109	0.1078	0.10373	0.13487	0.14617	0.16722	0.15742	0.10897	0.1005
106	0.034097	0.014861	0.026963	0.031488	0.023722	0.026572	0.014753	0.019761	0.019208	0.026343		106	0.17323	0.161	0.10759	0.10349	0.13476	0.14602	0.1671	0.15728	0.1089	0.10036
106.1	0.033985	0.014829	0.026836	0.031383	0.023548	0.026528	0.014743	0.019518	0.019092	0.026291		106.1	0.17304	0.16089	0.10737	0.10326	0.13466	0.14588	0.16697	0.15713	0.10881	0.10024
106.2	0.033865	0.014795	0.026713	0.031286	0.023367	0.02649	0.014729	0.019277	0.018973	0.026232		106.2	0.17286	0.16075	0.10718	0.10304	0.13457	0.14574	0.16683	0.15699	0.10873	0.10011
106.3	0.033744	0.014755	0.026604	0.031181	0.023186	0.026468	0.014709	0.019018	0.018856	0.026172		106.3	0.17267	0.16062	0.10697	0.10281	0.13447	0.14559	0.16669	0.15684	0.10866	0.099963
106.4	0.033624	0.014714	0.026502	0.031082	0.023004	0.026452	0.014684	0.018754	0.018739	0.026117		106.4	0.17247	0.16048	0.10676	0.10259	0.13438	0.14545	0.16654	0.1567	0.1086	0.099813
106.5	0.033508	0.014676	0.026396	0.030991	0.022822	0.026435	0.014653	0.018485	0.018604	0.02607		106.5	0.17228	0.16035	0.10656	0.10237	0.13428	0.14531	0.16638	0.15656	0.10854	0.099664
106.6	0.033388	0.01464	0.026288	0.030883	0.022662	0.026418	0.014631	0.018224	0.018471	0.026025		106.6	0.17209	0.16019	0.10637	0.10216	0.13418	0.14517	0.16625	0.15643	0.10849	0.099513
106.7	0.033259	0.014576	0.026182	0.030781	0.022505	0.026387	0.014612	0.017965	0.018343	0.025983		106.7	0.1719	0.16005	0.10618	0.10195	0.13411	0.14503	0.1661	0.1563	0.10844	0.099363
106.8	0.033125	0.01451	0.026078	0.030677	0.022355	0.026354	0.014596	0.017707	0.018219	0.025949		106.8	0.17171	0.1599	0.10599	0.10173	0.13403	0.14489	0.16594	0.15615	0.10838	0.099215
106.9	0.033002	0.014445	0.025967	0.030577	0.022202	0.026312	0.014579	0.017452	0.018098	0.025919		106.9	0.17151	0.15972	0.1058	0.10152	0.13395	0.14475	0.16578	0.156	0.10833	0.099069
107	0.032884	0.014379	0.025861	0.030483	0.022058	0.026263	0.014565	0.017208	0.017981	0.025893		107	0.17132	0.15955	0.10561	0.1013	0.13387	0.1446	0.16562	0.15585	0.10828	0.098928
107.1	0.032766	0.014315	0.025751	0.030384	0.02192	0.02621	0.014546	0.016962	0.017866	0.025871		107.1	0.17113	0.15937	0.10543	0.10109	0.1338	0.14447	0.16545	0.1557	0.10822	0.098787
107.2	0.032651	0.01424	0.025625	0.030283	0.021787	0.026151	0.014522	0.016709	0.017751	0.025842		107.2	0.17093	0.15922	0.10525	0.10088	0.13372	0.14433	0.16529	0.15555	0.10816	0.098646
107.3	0.032529	0.014161	0.025499	0.030183	0.021652	0.026102	0.014501	0.016451	0.017632	0.025805		107.3	0.17073	0.15906	0.10506	0.10068	0.13365	0.14421	0.16512	0.1554	0.10812	0.098506
107.4	0.032398	0.014099	0.025371	0.030089	0.02152	0.026056	0.014496	0.016177	0.01751	0.025774		107.4	0.17053	0.15889	0.10488	0.10048	0.13358	0.14408	0.16497	0.15526	0.10807	0.098367
107.5	0.032266	0.014037	0.025248	0.029996	0.021386	0.026012	0.014486	0.015909	0.01739	0.025729		107.5	0.17033	0.15873	0.1047	0.10027	0.1335	0.14395	0.16481	0.15512	0.10803	0.098214
107.6	0.032139	0.013973	0.025127	0.0299	0.021242	0.025974	0.014459	0.015647	0.017269	0.025679		107.6	0.17013	0.15855	0.10452	0.10007	0.13343	0.14383	0.16464	0.15498	0.10799	0.098066
107.7	0.032016	0.013905	0.025009	0.029808	0.021099	0.025944	0.01443	0.015384	0.017159	0.025632		107.7	0.16992	0.15838	0.10434	0.099848	0.13335	0.14372	0.16448	0.15484	0.10795	0.097904
107.8	0.031891	0.013839	0.024888	0.029719	0.02095	0.025918	0.014386	0.015124	0.017062	0.025586		107.8	0.16972	0.15821	0.10418	0.09963	0.13327	0.14361	0.16434	0.15469	0.1079	0.097746
107.9	0.031772	0.01377	0.024768	0.029634	0.020789	0.025897	0.01435	0.014864	0.016975	0.025538		107.9	0.1695	0.15805	0.10401	0.099409	0.1332	0.14351	0.16421	0.15453	0.10787	0.097588
108	0.031652	0.013712	0.024647	0.029557	0.020617	0.02588	0.014311	0.014602	0.016887	0.025492		108	0.16929	0.1579	0.10385	0.099182	0.13315	0.14341	0.16409	0.15438	0.10783	0.097439
108.1	0.031545	0.013665	0.024525	0.029483	0.020448	0.025864	0.014268	0.014339	0.016793	0.02544		108.1	0.16909	0.15775	0.1037	0.098954	0.13309	0.1433	0.16395	0.15423	0.10776	0.097302
108.2	0.03143	0.013624	0.024408	0.029419	0.020271	0.025843	0.014216	0.01409	0.016705	0.025393		108.2	0.16888	0.1576	0.10353	0.098733	0.13303	0.1432	0.16381	0.15408	0.1077	0.097172
108.3	0.031315	0.013585	0.024297	0.029333	0.020088	0.02581	0.01416	0.013839	0.016621	0.025336		108.3	0.16867	0.15748	0.10337	0.098508	0.13298	0.14311	0.16367	0.15394	0.10764	0.097049
108.4	0.031201	0.013547	0.024185	0.029245	0.019914	0.025785	0.01411	0.013599	0.016533	0.025284		108.4	0.16846	0.15737	0.10321	0.098289	0.13292	0.14301	0.16352	0.15379	0.10758	0.096936
108.5	0.031104	0.013511	0.024074	0.02916	0.019733	0.025742	0.01406	0.013358	0.016449	0.025222		108.5	0.16826	0.15727	0.10305	0.098073	0.13286	0.14291	0.16336	0.15366	0.10752	0.096816
108.6	0.031019	0.013474	0.023966	0.0291	0.019563	0.025701	0.014017	0.01312	0.016372	0.025165		108.6	0.16806	0.15717	0.10289	0.097861	0.13281	0.14282	0.16321	0.15354	0.10746	0.096707
108.7	0.030942	0.013438	0.023865	0.029041	0.019383	0.025661	0.013967	0.012869	0.01628	0.02511		108.7	0.16787	0.15707	0.10273	0.097649	0.13275	0.14274	0.16304	0.15341	0.10739	0.096594
108.8	0.030869	0.013404	0.023754	0.028979	0.019193	0.025628	0.013916	0.012612	0.016187	0.02504		108.8	0.16768	0.15699	0.10256	0.097443	0.1327	0.14267	0.16289	0.1533	0.10732	0.096485
108.9	0.030786	0.013368	0.023649	0.028918	0.01901	0.025601	0.013871	0.012365	0.016095	0.024974		108.9	0.1675	0.15691	0.10239	0.097238	0.13265	0.14261	0.16273	0.15318	0.10725	0.096373
109	0.03071	0.013329	0.02355	0.028859	0.01884	0.025573	0.013825	0.01212	0.015994	0.024906		109	0.16733	0.15682	0.10222	0.097042	0.13261	0.14255	0.16257	0.15305	0.10716	0.096275
109.1	0.030636	0.013286	0.023452	0.028781	0.018669	0.025537	0.013783	0.011882	0.015902	0.02484		109.1	0.16715	0.15673	0.10205	0.09685	0.13258	0.14249	0.16241	0.15292	0.10708	0.096182
109.2	0.030571	0.013233	0.023353	0.028703	0.018497	0.025498	0.013744	0.011647	0.015802	0.024778		109.2	0.16694	0.15663	0.10189	0.096652	0.13256	0.14244	0.16224	0.1528	0.10699	0.096107
109.3	0.030512	0.013171	0.023259	0.028621	0.018323	0.025468	0.01371	0.011415	0.015698	0.024717		109.3	0.16674	0.15656	0.10173	0.096456	0.13254	0.14238	0.16209	0.15266	0.10691	0.096037
109.4	0.030448	0.013123	0.023163	0.028537	0.018143	0.025427	0.013676	0.011179	0.015597	0.02466		109.4	0.16654	0.15648	0.10159	0.096261	0.13251	0.14233	0.16193	0.15253	0.10682	0.095966
109.5	0.030395	0.013065	0.023058	0.028458	0.017966	0.025377	0.013653	0.010955	0.015499	0.024605		109.5	0.16634	0.15641	0.10146	0.096072	0.13249	0.14228	0.16176	0.15238	0.10674	0.095896
109.6	0.030338	0.013003	0.022968	0.028366	0.017791	0.025325	0.013622	0.010742	0.015406	0.024551		109.6	0.16615	0.15635	0.10132	0.095886	0.13247	0.14223	0.16159	0.15222	0.10665	0.095832
109.7	0.030266	0.012938	0.02288	0.028275	0.017633	0.025274	0.013589	0.010533	0.015312	0.024496		109.7	0.16595	0.15626	0.10119	0.095691	0.13245	0.14217	0.16142	0.15205	0.10657	0.095774
109.8	0.030198	0.012875	0.022798	0.028182	0.017482	0.025222	0.013555	0.010323	0.01522	0.024437		109.8	0.16576	0.15617	0.10106	0.095496	0.13243	0.1421	0.16125	0.15188	0.10647	0.095714
109.9	0.030127	0.012812	0.02271	0.028086	0.017344	0.025173	0.013523	0.010121	0.015126	0.024383		109.9	0.16558	0.15608	0.10092	0.095312	0.13242	0.14204	0.16108	0.1517	0.10638	0.095663
110	0.03006	0.012748	0.022614	0.027991	0.017207	0.025125	0.013473	0.0099126	0.015025	0.02433		110	0.1654	0.15599	0.10078	0.095141	0.13238	0.14199	0.16092	0.15153	0.10629	0.095611
110.1	0.029988	0.012685	0.022514	0.027899	0.017075	0.025071	0.013427	0.0097009	0.014928	0.024272		110.1	0.16522	0.15591	0.10063	0.094967	0.13235	0.14193	0.16076	0.15133	0.10621	0.095568
110.2	0.029924	0.012614	0.022419	0.027812	0.016941	0.025014	0.013377	0.0094811	0.014822	0.024217		110.2	0.16505	0.15582	0.10047	0.094798	0.13232	0.14187	0.16062	0.15114	0.10612	0.095516
110.3	0.029858	0.012532	0.022328	0.027701	0.016814	0.024959	0.013314	0.0092446	0.014721	0.024165		110.3	0.16489	0.15575	0.10031	0.094623	0.13229	0.14179	0.16047	0.15093	0.10604	0.095456
110.4	0.029796	0.012448	0.022237	0.02759	0.016687	0.024894	0.013252	0.0090108	0.01463	0.024119		110.4	0.16473	0.15566	0.10015	0.094449	0.13225	0.14171	0.16033	0.15072	0.10595	0.095385
110.5	0.029736	0.012372	0.022145	0.027468	0.016524	0.024828	0.013191	0.0087772	0.014542	0.024075		110.5	0.16458	0.15556	0.099984	0.094275	0.13221	0.14162	0.16021	0.15052	0.10586	0.095301
110.6	0.029673	0.01229	0.022053	0.02735	0.016346	0.024769	0.013127	0.0085489	0.014452	0.02404		110.6	0.16444	0.15545	0.099808	0.094113	0.13216	0.14152	0.16009	0.15033	0.10577	0.095195
110.7	0.029612	0.012206	0.021965	0.027219	0.016179	0.024707	0.013062	0.0083177	0.014359	0.02401		110.7	0.1643	0.15537	0.099636	0.093959	0.13211	0.1414	0.15998	0.15013	0.10568	0.095087
110.8	0.02955	0.01212	0.021882	0.027091	0.016019	0.024643	0.012993	0.008083	0.014273	0.023981		110.8	0.16416	0.15528	0.099462	0.093806	0.13206	0.1413	0.15986	0.14994	0.10558	0.094977
110.9	0.029483	0.012044	0.0218	0.026965	0.015869	0.024583	0.012936	0.0078519	0.014189	0.023951		110.9	0.16403	0.15521	0.099286	0.093651	0.13201	0.14118	0.15976	0.14975	0.10548	0.094851
111	0.02941	0.01197	0.021709	0.026827	0.015723	0.024517	0.012877	0.0076278	0.014105	0.023927		111	0.1639	0.15512	0.099109	0.093492	0.13197	0.14107	0.15964	0.14957	0.10538	0.094729
111.1	0.02935	0.011896	0.021622	0.026682	0.015593	0.024449	0.012825	0.0074038	0.01402	0.023906		111.1	0.16377	0.15504	0.098928	0.093331	0.13191	0.14095	0.15952	0.14938	0.10528	0.094599
111.2	0.029304	0.011819	0.021535	0.026523	0.015466	0.024399	0.012774	0.0071792	0.013939	0.023878		111.2	0.16365	0.15497	0.098732	0.093165	0.13185	0.14084	0.15939	0.14919	0.10518	0.094476
111.3	0.029264	0.01174	0.021446	0.026362	0.015333	0.024352	0.012725	0.0069537	0.013863	0.023855		111.3	0.16352	0.15488	0.098532	0.092998	0.13178	0.14073	0.15926	0.14901	0.10508	0.094359
111.4	0.029227	0.011664	0.021359	0.026216	0.015197	0.024308	0.012682	0.006724	0.013784	0.023838		111.4	0.1634	0.15479	0.098318	0.092835	0.13171	0.14062	0.15912	0.14883	0.10498	0.094234
111.5	0.029196	0.011587	0.021271	0.026071	0.015055	0.024278	0.012633	0.0064933	0.013703	0.023828		111.5	0.16326	0.15469	0.098103	0.092672	0.13164	0.14048	0.15897	0.14866	0.10489	0.094106
111.6	0.029155	0.011507	0.021181	0.025941	0.014916	0.024253	0.012596	0.006265	0.013624	0.023805		111.6	0.16313	0.15457	0.097888	0.092506	0.13159	0.14035	0.15882	0.14849	0.1048	0.093973
111.7	0.029115	0.011426	0.021081	0.025784	0.014772	0.024231	0.012558	0.0060402	0.013553	0.023801		111.7	0.16301	0.15442	0.097683	0.09233	0.13154	0.14022	0.15869	0.14831	0.1047	0.093852
111.8	0.02908	0.011336	0.020975	0.025636	0.014637	0.024215	0.012517	0.0058167	0.013481	0.023796		111.8	0.16288	0.15426	0.097477	0.092152	0.13148	0.14009	0.15855	0.14814	0.1046	0.093725
111.9	0.029053	0.011271	0.020879	0.025461	0.014494	0.024201	0.012483	0.0055994	0.013415	0.023786		111.9	0.16276	0.15408	0.097269	0.09198	0.13142	0.13995	0.1584	0.14798	0.1045	0.093602
112	0.029024	0.011219	0.020785	0.025301	0.014353	0.02419	0.012447	0.0053785	0.013348	0.02378		112	0.16262	0.15389	0.097063	0.09181	0.13137	0.13979	0.15826	0.14783	0.10441	0.093492
112.1	0.029001	0.011146	0.020691	0.025141	0.014209	0.024179	0.012414	0.005149	0.013281	0.023771		112.1	0.16248	0.1537	0.096858	0.091637	0.13131	0.13962	0.15812	0.14768	0.10432	0.093391
112.2	0.028981	0.01108	0.020598	0.024982	0.014071	0.024154	0.012386	0.0049227	0.013208	0.023748		112.2	0.16234	0.15351	0.096652	0.091468	0.13125	0.13946	0.15798	0.14754	0.10423	0.093279
112.3	0.028962	0.011016	0.020512	0.02484	0.013937	0.024142	0.012352	0.0047011	0.013139	0.023719		112.3	0.1622	0.15331	0.096442	0.091294	0.13119	0.13929	0.15783	0.14739	0.10415	0.093162
112.4	0.028937	0.010949	0.020428	0.024696	0.013793	0.024117	0.012316	0.0044855	0.013063	0.02369		112.4	0.16204	0.15311	0.096237	0.091124	0.13114	0.13912	0.15769	0.14723	0.10407	0.093049
112.5	0.028914	0.010882	0.020358	0.024555	0.013644	0.024094	0.012279	0.0042661	0.012994	0.02366		112.5	0.16187	0.15289	0.09603	0.090959	0.1311	0.13896	0.15753	0.14709	0.104	0.092929
112.6	0.028895	0.010812	0.020283	0.024416	0.013484	0.024076	0.012255	0.0040459	0.01293	0.02363		112.6	0.16169	0.15265	0.095813	0.090789	0.13105	0.13878	0.15739	0.14695	0.10394	0.092811
112.7	0.028884	0.010742	0.020212	0.024259	0.013327	0.024067	0.012225	0.0038279	0.012868	0.02359		112.7	0.16151	0.15242	0.095606	0.090625	0.13101	0.13861	0.15723	0.14681	0.10388	0.092689
112.8	0.028873	0.010676	0.020143	0.024102	0.013173	0.024061	0.012199	0.0036041	0.012802	0.023559		112.8	0.16132	0.15218	0.095411	0.090467	0.13096	0.13844	0.15707	0.14668	0.10382	0.092568
112.9	0.02886	0.010623	0.020073	0.023945	0.013018	0.024058	0.012166	0.0033804	0.012755	0.023524		112.9	0.16114	0.15193	0.095221	0.090308	0.13091	0.13827	0.1569	0.14655	0.10374	0.092449
113	0.028844	0.010571	0.019994	0.023786	0.012874	0.024061	0.012141	0.0031746	0.012702	0.023491		113	0.16095	0.15167	0.095029	0.090149	0.13086	0.1381	0.15672	0.14642	0.10367	0.092334
113.1	0.02883	0.010518	0.019924	0.023635	0.012731	0.024061	0.012097	0.002971	0.012653	0.023456		113.1	0.16075	0.15141	0.094843	0.089991	0.13078	0.13794	0.15654	0.14629	0.1036	0.092218
113.2	0.028797	0.010473	0.019851	0.023471	0.012576	0.024065	0.012044	0.0027707	0.012602	0.023427		113.2	0.16055	0.15115	0.094659	0.089833	0.13071	0.13778	0.15637	0.14617	0.10352	0.092099
113.3	0.02877	0.01044	0.019786	0.023309	0.012427	0.024073	0.012001	0.002565	0.01255	0.023402		113.3	0.16034	0.15091	0.094477	0.089663	0.13064	0.13761	0.15619	0.14604	0.10345	0.09197
113.4	0.028773	0.0104	0.019722	0.02314	0.012287	0.024081	0.011965	0.0023561	0.012498	0.023381		113.4	0.16014	0.15064	0.094287	0.089496	0.13058	0.13746	0.15601	0.1459	0.10337	0.091846
113.5	0.028779	0.010366	0.019652	0.022978	0.012148	0.024091	0.011925	0.002152	0.012427	0.023356		113.5	0.15994	0.15039	0.094099	0.08933	0.13053	0.13731	0.15584	0.14576	0.10329	0.091722
113.6	0.028778	0.010334	0.019589	0.02282	0.012009	0.024111	0.011883	0.0019434	0.012361	0.023327		113.6	0.15975	0.15012	0.093915	0.089158	0.13047	0.13715	0.15567	0.14563	0.10322	0.091595
113.7	0.028783	0.010301	0.019515	0.022664	0.01187	0.024131	0.011833	0.0017394	0.012285	0.023294		113.7	0.15957	0.14985	0.09373	0.088983	0.13043	0.13699	0.1555	0.14548	0.10314	0.091472
113.8	0.028787	0.01027	0.019445	0.022512	0.011736	0.024157	0.01178	0.0015323	0.012214	0.023263		113.8	0.15938	0.1496	0.093557	0.088803	0.13039	0.13682	0.15534	0.14533	0.10307	0.091338
113.9	0.02881	0.010251	0.01938	0.022358	0.011603	0.024193	0.011711	0.001332	0.012141	0.023235		113.9	0.15918	0.14933	0.093397	0.08862	0.13034	0.13664	0.15518	0.14519	0.103	0.091204
114	0.028835	0.010233	0.01931	0.022206	0.011464	0.024228	0.011643	0.0011344	0.01207	0.02321		114	0.15897	0.14906	0.093242	0.088432	0.13027	0.13648	0.15502	0.14505	0.10293	0.091078
114.1	0.028863	0.0102	0.019251	0.022053	0.011322	0.024256	0.011584	0.00094352	0.011989	0.023185		114.1	0.15876	0.14879	0.093081	0.088238	0.13023	0.13632	0.15487	0.14491	0.10287	0.090963
114.2	0.028894	0.010166	0.019193	0.021898	0.011196	0.024289	0.011528	0.00075649	0.011903	0.023157		114.2	0.15857	0.14854	0.092931	0.088045	0.13018	0.13616	0.15473	0.14476	0.10281	0.090855
114.3	0.028916	0.010116	0.019136	0.021753	0.011074	0.024317	0.011473	0.00056566	0.011803	0.023122		114.3	0.15837	0.14831	0.092782	0.087849	0.13013	0.136	0.15458	0.14461	0.10275	0.090749
114.4	0.028936	0.010071	0.019079	0.021616	0.010946	0.024341	0.011418	0.00037463	0.011703	0.023093		114.4	0.15817	0.14808	0.092638	0.087654	0.13008	0.13587	0.15443	0.14448	0.10269	0.090644
114.5	0.028957	0.010024	0.019021	0.021483	0.01082	0.02436	0.011359	0.00018893	0.011588	0.023069		114.5	0.15797	0.14785	0.092489	0.08747	0.13004	0.13573	0.15429	0.14435	0.10265	0.090549
114.6	0.028982	0.0099803	0.018971	0.021328	0.010695	0.024384	0.011302	3.305e-06	0.011473	0.023027		114.6	0.15777	0.14763	0.092346	0.087286	0.12999	0.13558	0.15414	0.14421	0.1026	0.09045
114.7	0.029014	0.0099433	0.018928	0.021177	0.010571	0.024386	0.011247	-0.00017379	0.011341	0.022985		114.7	0.15757	0.14744	0.092214	0.087109	0.12995	0.13544	0.15399	0.14408	0.10256	0.090358
114.8	0.029059	0.009911	0.01889	0.021029	0.010442	0.024393	0.011187	-0.00034939	0.011217	0.022945		114.8	0.15736	0.14727	0.092085	0.086939	0.12992	0.13531	0.15382	0.14395	0.10252	0.090276
114.9	0.029102	0.0098664	0.018848	0.020874	0.010314	0.024395	0.011123	-0.00051436	0.011102	0.022902		114.9	0.15717	0.1471	0.091936	0.086764	0.12988	0.13518	0.15365	0.14382	0.10247	0.090203
115	0.029148	0.0098115	0.018811	0.020712	0.010188	0.024392	0.011061	-0.0006727	0.010989	0.022858		115	0.15698	0.14696	0.091782	0.086586	0.12984	0.13506	0.15347	0.1437	0.10242	0.090129
115.1	0.029199	0.0097526	0.018785	0.020554	0.01008	0.024393	0.011003	-0.0008378	0.010871	0.022815		115.1	0.15679	0.14682	0.09163	0.086411	0.12981	0.13494	0.15329	0.14358	0.10237	0.090067
115.2	0.029251	0.0096856	0.018764	0.020399	0.0099659	0.024397	0.010948	-0.00099703	0.010744	0.02277		115.2	0.1566	0.1467	0.091476	0.086241	0.12978	0.13482	0.1531	0.14346	0.1023	0.090011
115.3	0.029308	0.0096194	0.018744	0.020241	0.009857	0.02439	0.010901	-0.0011436	0.010619	0.022728		115.3	0.1564	0.14659	0.091323	0.086071	0.12975	0.13469	0.1529	0.14332	0.10223	0.089958
115.4	0.029367	0.0095541	0.018734	0.020082	0.0097445	0.024377	0.010856	-0.0012946	0.010477	0.022688		115.4	0.15622	0.14648	0.091174	0.085895	0.12973	0.13458	0.15271	0.14317	0.10217	0.089924
115.5	0.029441	0.0094967	0.018709	0.019919	0.0096353	0.024362	0.010815	-0.0014512	0.010334	0.022648		115.5	0.15604	0.14636	0.091023	0.085712	0.12969	0.13447	0.15251	0.14301	0.10209	0.089895
115.6	0.029512	0.009441	0.018683	0.019771	0.0095287	0.024341	0.01077	-0.0016011	0.010174	0.022613		115.6	0.15587	0.14623	0.090868	0.085539	0.12965	0.13432	0.15231	0.14284	0.10202	0.089855
115.7	0.029586	0.0093865	0.018657	0.019631	0.0094249	0.02432	0.010728	-0.0017529	0.010015	0.02258		115.7	0.1557	0.14609	0.090723	0.085367	0.1296	0.13418	0.15214	0.14265	0.10194	0.089823
115.8	0.02966	0.009325	0.018621	0.019492	0.0093211	0.024293	0.010682	-0.0019029	0.0098607	0.022552		115.8	0.15553	0.14596	0.09057	0.085198	0.12954	0.13404	0.15197	0.14245	0.10186	0.089783
115.9	0.029714	0.0092619	0.018589	0.019356	0.0092214	0.024248	0.010639	-0.002052	0.009698	0.022528		115.9	0.15536	0.14582	0.090414	0.08503	0.12947	0.13391	0.15181	0.14226	0.10178	0.089744
116	0.029762	0.0091961	0.018575	0.019235	0.0091188	0.024201	0.010596	-0.0021952	0.0095359	0.022497		116	0.1552	0.14568	0.090259	0.084863	0.12941	0.13376	0.15163	0.14207	0.10169	0.089699
116.1	0.029811	0.0091318	0.018563	0.019114	0.0090093	0.024148	0.010551	-0.0023392	0.0093775	0.022463		116.1	0.15504	0.14554	0.090104	0.084701	0.12934	0.13361	0.15147	0.14189	0.10159	0.089646
116.2	0.029858	0.0090714	0.018551	0.018997	0.008888	0.024106	0.010507	-0.0024822	0.0092207	0.022427		116.2	0.15488	0.14541	0.089948	0.084535	0.1293	0.13346	0.15131	0.14171	0.10148	0.089576
116.3	0.029905	0.0090153	0.018533	0.018886	0.008781	0.024064	0.010463	-0.0026181	0.0090671	0.022392		116.3	0.15471	0.14528	0.089808	0.08438	0.12926	0.13331	0.15115	0.14152	0.10138	0.089507
116.4	0.029948	0.0089558	0.018514	0.018764	0.0086763	0.024024	0.010424	-0.0027533	0.0088904	0.022363		116.4	0.15455	0.14514	0.089656	0.084233	0.12923	0.13316	0.151	0.14134	0.10129	0.089441
116.5	0.029992	0.0088957	0.018483	0.018634	0.0085753	0.023992	0.010393	-0.0028809	0.0087244	0.022338		116.5	0.15439	0.14501	0.089499	0.08413	0.12918	0.13301	0.15084	0.14114	0.1012	0.089359
116.6	0.030039	0.0088488	0.018455	0.018497	0.0084594	0.023962	0.010354	-0.0030041	0.0085616	0.022325		116.6	0.15424	0.14488	0.089337	0.084021	0.12914	0.13285	0.15069	0.14094	0.1011	0.089268
116.7	0.030082	0.0087995	0.018437	0.01836	0.0083489	0.023936	0.010317	-0.0031286	0.0083887	0.022312		116.7	0.15411	0.14476	0.089183	0.083906	0.12909	0.13269	0.15055	0.14074	0.101	0.089168
116.8	0.030128	0.0087432	0.018419	0.018227	0.008244	0.023896	0.010291	-0.0032551	0.0082219	0.022304		116.8	0.15398	0.14465	0.088994	0.083794	0.12905	0.13253	0.15043	0.14056	0.10089	0.089054
116.9	0.030172	0.008688	0.018408	0.018091	0.0081429	0.023862	0.010266	-0.0033873	0.0080543	0.022292		116.9	0.15387	0.14454	0.088807	0.083685	0.129	0.13236	0.15032	0.14037	0.10078	0.088941
117	0.030201	0.0086153	0.018397	0.017957	0.0080338	0.023835	0.010246	-0.0035188	0.0078871	0.022283		117	0.15374	0.14444	0.088623	0.083584	0.12896	0.13219	0.1502	0.14018	0.10068	0.088833
117.1	0.030227	0.0085423	0.018392	0.017832	0.0079274	0.023799	0.010237	-0.003659	0.0077255	0.022279		117.1	0.15363	0.14433	0.088429	0.08348	0.12891	0.13201	0.15009	0.14	0.10058	0.08873
117.2	0.030251	0.0084719	0.018376	0.017702	0.0078174	0.023758	0.01023	-0.0037841	0.0075623	0.022278		117.2	0.1535	0.14422	0.08823	0.08338	0.12885	0.13184	0.14997	0.13981	0.10048	0.088613
117.3	0.03027	0.0084033	0.018368	0.017576	0.0077073	0.023707	0.01022	-0.0039085	0.0074005	0.022281		117.3	0.15337	0.14409	0.088025	0.083282	0.1288	0.13167	0.14985	0.13961	0.10039	0.088492
117.4	0.030291	0.0083338	0.018349	0.01745	0.007608	0.023656	0.010221	-0.004037	0.0072458	0.022283		117.4	0.15326	0.14395	0.087815	0.083207	0.12875	0.1315	0.14973	0.13942	0.1003	0.088363
117.5	0.030306	0.0082642	0.018332	0.017311	0.0075096	0.023599	0.010219	-0.0041707	0.0070924	0.022293		117.5	0.15314	0.1438	0.087613	0.083113	0.12869	0.13134	0.14961	0.13923	0.10023	0.088235
117.6	0.030314	0.0081891	0.018308	0.017169	0.0074158	0.023558	0.010224	-0.0043063	0.0069456	0.022292		117.6	0.15302	0.14363	0.087419	0.083016	0.1286	0.13117	0.14948	0.13906	0.10016	0.088113
117.7	0.030329	0.0081211	0.018287	0.017036	0.0073072	0.023507	0.010217	-0.0044451	0.0068072	0.022302		117.7	0.15291	0.14346	0.087218	0.082925	0.1285	0.13101	0.14935	0.13888	0.10008	0.087992
117.8	0.030346	0.0080542	0.018277	0.016912	0.0071991	0.023465	0.010222	-0.0045789	0.0066738	0.022305		117.8	0.15281	0.14327	0.087016	0.082838	0.12839	0.13083	0.14921	0.13871	0.10001	0.087884
117.9	0.030359	0.0079736	0.018266	0.016795	0.0070901	0.023431	0.010229	-0.0047124	0.0065433	0.022317		117.9	0.15269	0.14306	0.086806	0.082745	0.1283	0.13066	0.14909	0.13854	0.099928	0.08777
118	0.030374	0.0079031	0.018248	0.016682	0.0069833	0.023404	0.010229	-0.0048429	0.006417	0.022336		118	0.15256	0.14283	0.086589	0.082654	0.12822	0.13049	0.14896	0.13839	0.099851	0.087658
118.1	0.030394	0.0078385	0.018227	0.016572	0.0068804	0.023376	0.010226	-0.0049735	0.0062889	0.022354		118.1	0.15243	0.14261	0.086368	0.082556	0.12813	0.13033	0.14883	0.13823	0.099762	0.087556
118.2	0.030419	0.0077729	0.018199	0.016464	0.0067687	0.023356	0.010221	-0.0050969	0.0061577	0.022373		118.2	0.15231	0.14236	0.086154	0.082452	0.12805	0.13019	0.14869	0.13809	0.09968	0.087451
118.3	0.030442	0.0077014	0.018173	0.016349	0.0066377	0.023342	0.010209	-0.0052189	0.0060276	0.022403		118.3	0.15219	0.14212	0.085936	0.082356	0.12797	0.13004	0.14857	0.13795	0.099603	0.087348
118.4	0.03047	0.0076314	0.018148	0.016239	0.0065129	0.023329	0.010194	-0.0053412	0.0058963	0.022423		118.4	0.15206	0.14188	0.085725	0.08226	0.12789	0.12989	0.14843	0.13781	0.099533	0.087257
118.5	0.030498	0.0075573	0.018137	0.016128	0.0063936	0.023316	0.010178	-0.0054891	0.0057652	0.02244		118.5	0.15193	0.14163	0.085509	0.082169	0.1278	0.12975	0.14828	0.13766	0.099456	0.087159
118.6	0.030524	0.0074546	0.01811	0.016003	0.0062828	0.023307	0.010161	-0.005642	0.0056338	0.022457		118.6	0.15179	0.14137	0.085303	0.082069	0.12772	0.1296	0.14813	0.13752	0.099371	0.087059
118.7	0.030556	0.0073566	0.018084	0.015872	0.0061707	0.023306	0.010131	-0.0057852	0.0054997	0.022471		118.7	0.15166	0.14111	0.085097	0.081972	0.12762	0.12945	0.14797	0.13739	0.099293	0.086957
118.8	0.030582	0.0072617	0.018065	0.015748	0.0060557	0.023311	0.010095	-0.0059431	0.0053689	0.022493		118.8	0.15151	0.14083	0.084889	0.081876	0.12753	0.12931	0.14781	0.13726	0.099224	0.086859
118.9	0.030608	0.0071653	0.01805	0.015621	0.005939	0.023296	0.010046	-0.0060896	0.0052393	0.022518		118.9	0.15137	0.14055	0.084675	0.081788	0.12743	0.12916	0.14765	0.13714	0.099155	0.086764
119	0.030631	0.0070748	0.018036	0.01549	0.0058296	0.023283	0.0099948	-0.006244	0.0051142	0.022543		119	0.15122	0.14026	0.084458	0.0817	0.12733	0.12901	0.14749	0.13702	0.09908	0.086665
119.1	0.030642	0.0069936	0.018021	0.015364	0.0057246	0.02327	0.0099313	-0.0063941	0.004992	0.022575		119.1	0.15105	0.13998	0.084252	0.081602	0.12723	0.12887	0.14733	0.1369	0.098995	0.086565
119.2	0.030656	0.0069172	0.018009	0.015237	0.0056219	0.023264	0.0098667	-0.0065401	0.0048716	0.02261		119.2	0.15087	0.13971	0.084055	0.081497	0.12713	0.12874	0.14718	0.13677	0.098913	0.086462
119.3	0.030675	0.0068509	0.017995	0.015103	0.005521	0.023262	0.0098093	-0.0066832	0.004749	0.022641		119.3	0.1507	0.13944	0.08385	0.081387	0.12704	0.12862	0.14703	0.13665	0.098843	0.086365
119.4	0.03069	0.0067843	0.017973	0.01495	0.0054163	0.023226	0.0097581	-0.0068372	0.0046225	0.022692		119.4	0.15051	0.13917	0.083655	0.081277	0.12696	0.12848	0.14687	0.13653	0.09877	0.08627
119.5	0.030709	0.0067238	0.017952	0.014798	0.0053053	0.023193	0.009705	-0.0069931	0.0044963	0.022742		119.5	0.15032	0.13889	0.083452	0.081167	0.12688	0.12835	0.14672	0.13641	0.098677	0.086177
119.6	0.030734	0.0066634	0.017933	0.014642	0.0052093	0.023163	0.0096544	-0.0071387	0.0043778	0.022784		119.6	0.15013	0.1386	0.08325	0.08106	0.12682	0.12822	0.14656	0.1363	0.098578	0.086082
119.7	0.030757	0.0066032	0.01791	0.014498	0.0051098	0.02313	0.0095986	-0.0072853	0.0042315	0.022821		119.7	0.14993	0.13834	0.083054	0.080957	0.12677	0.12809	0.14641	0.13619	0.098472	0.085993
119.8	0.030777	0.0065493	0.017886	0.014364	0.0050125	0.02309	0.0095475	-0.007435	0.0040817	0.022847		119.8	0.14974	0.13806	0.08287	0.080852	0.12672	0.12797	0.14627	0.13608	0.098379	0.085885
119.9	0.030794	0.0064981	0.017868	0.014243	0.0049252	0.023055	0.0095004	-0.0075828	0.0039321	0.022874		119.9	0.14956	0.1378	0.082697	0.080745	0.12666	0.12785	0.14614	0.13597	0.098287	0.085781
120	0.030809	0.0064496	0.017853	0.014131	0.0048457	0.023037	0.0094558	-0.0077303	0.0037769	0.0229		120	0.14938	0.13755	0.082531	0.080642	0.12661	0.12774	0.14602	0.13586	0.098209	0.085673
120.1	0.030826	0.0063977	0.017838	0.014019	0.0047678	0.023012	0.0094149	-0.0078764	0.0036078	0.022926		120.1	0.14921	0.1373	0.082373	0.080492	0.12656	0.12762	0.1459	0.13576	0.098143	0.085569
120.2	0.03084	0.0063494	0.017824	0.0139	0.004695	0.02299	0.0093815	-0.0080196	0.0034447	0.02295		120.2	0.14903	0.13706	0.082225	0.080338	0.12652	0.12749	0.14577	0.13566	0.098069	0.085474
120.3	0.030856	0.0063047	0.017818	0.013761	0.004627	0.022971	0.0093498	-0.0081583	0.0032793	0.022974		120.3	0.14887	0.13685	0.08208	0.080186	0.12648	0.12737	0.14564	0.13556	0.097996	0.085385
120.4	0.030884	0.0062485	0.017814	0.013624	0.0045561	0.022957	0.0093158	-0.0083013	0.0031057	0.023006		120.4	0.14872	0.13665	0.081939	0.08004	0.12647	0.12726	0.1455	0.13547	0.09792	0.085295
120.5	0.030914	0.0062019	0.017808	0.013486	0.0044866	0.022946	0.0092845	-0.0084445	0.0029382	0.02304		120.5	0.14857	0.13648	0.081791	0.079909	0.12645	0.12715	0.14537	0.13536	0.097842	0.085216
120.6	0.030951	0.0061617	0.017807	0.01335	0.0044031	0.022926	0.0092711	-0.0086054	0.0027632	0.023075		120.6	0.14844	0.13632	0.081633	0.07979	0.12642	0.12704	0.14524	0.13525	0.097778	0.08514
120.7	0.030974	0.0061192	0.017799	0.013213	0.0043204	0.022904	0.0092597	-0.0087656	0.0025861	0.023092		120.7	0.1483	0.13616	0.081478	0.07967	0.12638	0.12693	0.14511	0.13512	0.097715	0.085061
120.8	0.031008	0.0060758	0.017792	0.013075	0.0042326	0.022883	0.0092492	-0.0089168	0.0024052	0.023112		120.8	0.14815	0.136	0.081323	0.079546	0.12634	0.12683	0.14497	0.13501	0.097641	0.084978
120.9	0.031052	0.0060426	0.017767	0.012942	0.0041384	0.022859	0.0092436	-0.0090669	0.0022254	0.02312		120.9	0.148	0.13585	0.081148	0.079425	0.12631	0.12671	0.14482	0.13489	0.097567	0.08491
121	0.031096	0.0060061	0.017739	0.012815	0.0040448	0.022833	0.0092332	-0.0092078	0.0020429	0.023124		121	0.14784	0.13571	0.080965	0.079306	0.12628	0.1266	0.14467	0.13476	0.097489	0.084852
121.1	0.031148	0.0059767	0.017724	0.012691	0.0039569	0.022807	0.0092207	-0.009346	0.0018751	0.023126		121.1	0.14769	0.13557	0.080783	0.079171	0.12625	0.1265	0.14452	0.13463	0.09741	0.0848
121.2	0.031199	0.0059465	0.017716	0.012561	0.0038717	0.022777	0.009204	-0.0094688	0.0017019	0.02313		121.2	0.14754	0.13544	0.080609	0.079028	0.12622	0.12641	0.14437	0.13451	0.097327	0.084758
121.3	0.031255	0.0059163	0.017694	0.012435	0.0037856	0.022747	0.0091847	-0.0095876	0.0015356	0.023129		121.3	0.14739	0.13532	0.080435	0.078893	0.12619	0.12632	0.14422	0.13437	0.097235	0.084722
121.4	0.031306	0.0058759	0.017682	0.012304	0.0037093	0.022725	0.0091639	-0.0097051	0.0013754	0.023134		121.4	0.14724	0.13522	0.080266	0.078748	0.12617	0.12623	0.14406	0.13423	0.097148	0.084692
121.5	0.031345	0.0058474	0.017665	0.012179	0.0036362	0.022712	0.0091398	-0.0098362	0.0012161	0.023128		121.5	0.14709	0.13511	0.080086	0.078616	0.12616	0.12613	0.1439	0.13409	0.097051	0.084665
121.6	0.03139	0.0058173	0.01765	0.012059	0.0035734	0.022685	0.009116	-0.0099661	0.0010602	0.023136		121.6	0.14695	0.13499	0.079909	0.078487	0.12616	0.12601	0.14373	0.13393	0.096958	0.084642
121.7	0.031433	0.0057882	0.017643	0.01194	0.0035138	0.022645	0.0090982	-0.010092	0.00090636	0.023155		121.7	0.14681	0.13488	0.079734	0.078368	0.12615	0.12589	0.14355	0.13375	0.096864	0.084617
121.8	0.031476	0.0057566	0.017634	0.011826	0.0034495	0.022588	0.0090747	-0.010221	0.00075281	0.023175		121.8	0.14669	0.13474	0.079559	0.078246	0.12613	0.12577	0.14337	0.13358	0.096765	0.084597
121.9	0.03152	0.0057286	0.01762	0.011699	0.0033932	0.022537	0.0090525	-0.010349	0.0005972	0.023189		121.9	0.14657	0.1346	0.079375	0.078132	0.1261	0.12564	0.14318	0.13342	0.096665	0.084575
122	0.031558	0.0057052	0.017608	0.011576	0.0033412	0.022481	0.0090149	-0.010471	0.00043056	0.023205		122	0.14644	0.13445	0.079192	0.078018	0.12605	0.12551	0.14301	0.13326	0.096552	0.084547
122.1	0.031608	0.0056856	0.017596	0.011452	0.0032852	0.022414	0.0089812	-0.010588	0.00026145	0.023219		122.1	0.14631	0.13427	0.07901	0.077899	0.126	0.12537	0.14283	0.13309	0.096437	0.084513
122.2	0.031653	0.0056672	0.017573	0.011327	0.0032354	0.022341	0.0089495	-0.010707	0.00010243	0.023235		122.2	0.14618	0.13409	0.078825	0.077782	0.12595	0.12523	0.14264	0.13292	0.096319	0.084481
122.3	0.031691	0.0056384	0.017548	0.011206	0.0031931	0.02224	0.0089163	-0.010821	-4.6158e-05	0.023258		122.3	0.14604	0.13389	0.078631	0.077666	0.12589	0.12509	0.14247	0.13275	0.09617	0.08443
122.4	0.03173	0.0056078	0.017516	0.011074	0.0031469	0.022139	0.0088828	-0.010927	-0.00021465	0.023287		122.4	0.14591	0.13371	0.078443	0.077533	0.12582	0.12495	0.14229	0.13258	0.096029	0.084372
122.5	0.031765	0.0055851	0.017498	0.010939	0.0030891	0.022032	0.0088452	-0.01103	-0.00037209	0.023322		122.5	0.14578	0.13352	0.078241	0.077393	0.12576	0.12481	0.14212	0.13241	0.095891	0.084293
122.6	0.0318	0.0055476	0.017474	0.010806	0.0030284	0.021924	0.0088112	-0.01113	-0.0005324	0.023366		122.6	0.14564	0.13332	0.078045	0.077248	0.1257	0.12467	0.14194	0.13223	0.095763	0.084207
122.7	0.031831	0.0055125	0.017455	0.010669	0.002965	0.021821	0.0087809	-0.011237	-0.00069066	0.023403		122.7	0.1455	0.13314	0.077842	0.077102	0.12563	0.12454	0.14178	0.13206	0.095629	0.084112
122.8	0.031862	0.0054746	0.017423	0.010533	0.0029067	0.021696	0.0087516	-0.01134	-0.00084994	0.023441		122.8	0.14536	0.13296	0.077631	0.076962	0.12557	0.12441	0.14161	0.13189	0.09549	0.084013
122.9	0.031896	0.0054374	0.017396	0.010397	0.0028553	0.021567	0.0087218	-0.011445	-0.0010088	0.02347		122.9	0.14522	0.13278	0.077413	0.076825	0.12551	0.12427	0.14144	0.13171	0.095356	0.083908
123	0.031932	0.0053964	0.017349	0.010267	0.0028053	0.021437	0.0086953	-0.011542	-0.0011627	0.023496		123	0.14509	0.13258	0.077182	0.07669	0.12546	0.12413	0.14129	0.13153	0.095222	0.083794
123.1	0.031964	0.0053494	0.017307	0.01014	0.0027509	0.021304	0.008674	-0.01164	-0.0013129	0.023523		123.1	0.14495	0.13239	0.076945	0.076556	0.12541	0.12398	0.14112	0.13133	0.095091	0.083684
123.2	0.031979	0.0052993	0.017255	0.010014	0.002692	0.021156	0.0086486	-0.011735	-0.0014673	0.023548		123.2	0.14482	0.13219	0.076715	0.076422	0.12537	0.12383	0.14096	0.13114	0.094963	0.083571
123.3	0.031995	0.0052506	0.017199	0.0098818	0.0026397	0.021011	0.0086172	-0.011825	-0.0016235	0.023571		123.3	0.1447	0.13201	0.076491	0.076287	0.12532	0.12367	0.14079	0.13097	0.094836	0.083462
123.4	0.032014	0.0052058	0.017129	0.0097441	0.0026014	0.020869	0.0085918	-0.01192	-0.0017739	0.023588		123.4	0.14457	0.13182	0.076264	0.076154	0.12526	0.12351	0.14062	0.13079	0.094716	0.083358
123.5	0.032034	0.0051601	0.017065	0.0096092	0.0025791	0.020733	0.0085619	-0.012017	-0.0019233	0.023604		123.5	0.14446	0.13164	0.076046	0.076027	0.12521	0.12335	0.14045	0.13061	0.094604	0.083255
123.6	0.032061	0.0051208	0.01697	0.0094741	0.0025556	0.020602	0.0085278	-0.012108	-0.0020684	0.023624		123.6	0.14434	0.13144	0.075833	0.075909	0.12516	0.12319	0.14027	0.13045	0.094496	0.083161
123.7	0.032091	0.0050641	0.016876	0.0093362	0.0025372	0.020461	0.0084956	-0.012194	-0.0022094	0.023643		123.7	0.14421	0.13126	0.075623	0.075798	0.1251	0.12303	0.14009	0.1303	0.094389	0.083064
123.8	0.032124	0.0050149	0.016777	0.0091892	0.0025149	0.020333	0.0084661	-0.01229	-0.0023573	0.023663		123.8	0.14408	0.13106	0.075418	0.075691	0.12504	0.12287	0.1399	0.13015	0.094285	0.082964
123.9	0.032157	0.0049674	0.016684	0.0090461	0.0024948	0.020206	0.0084446	-0.012387	-0.0025045	0.023683		123.9	0.14395	0.13086	0.075212	0.075578	0.12498	0.12272	0.13972	0.13003	0.094182	0.082861
124	0.032195	0.00492	0.016587	0.0088887	0.0024765	0.020077	0.0084194	-0.01248	-0.0026506	0.023708		124	0.14383	0.13065	0.075014	0.075465	0.12492	0.12256	0.13952	0.1299	0.094072	0.08276
124.1	0.032247	0.0048356	0.016487	0.0087168	0.0024578	0.019962	0.0083834	-0.012582	-0.0027962	0.02372		124.1	0.14372	0.13043	0.074825	0.075354	0.12484	0.12241	0.13932	0.12979	0.093963	0.082665
124.2	0.032305	0.0047561	0.016391	0.0085473	0.0024378	0.019852	0.0083604	-0.012685	-0.0029372	0.023732		124.2	0.14361	0.13019	0.074639	0.07524	0.12478	0.12224	0.13913	0.12967	0.093856	0.082571
124.3	0.032351	0.0046806	0.016298	0.0083804	0.0024077	0.019745	0.0083502	-0.012788	-0.0030815	0.023748		124.3	0.14349	0.12995	0.074443	0.075112	0.12473	0.12208	0.13893	0.12956	0.093752	0.082475
124.4	0.032384	0.0045987	0.016206	0.0082148	0.0023755	0.019642	0.0083519	-0.012888	-0.0032278	0.023751		124.4	0.14338	0.1297	0.074252	0.074996	0.12468	0.12194	0.13871	0.12945	0.093647	0.082381
124.5	0.032418	0.0045212	0.016116	0.0080458	0.002349	0.019547	0.0083504	-0.012987	-0.0033659	0.023754		124.5	0.14328	0.12945	0.074044	0.074883	0.12463	0.1218	0.1385	0.12935	0.09355	0.082285
124.6	0.032438	0.0044371	0.016031	0.0078835	0.0023253	0.019428	0.008349	-0.013087	-0.0035016	0.02376		124.6	0.14318	0.12919	0.073847	0.074769	0.12457	0.12166	0.13829	0.12925	0.093463	0.082174
124.7	0.032458	0.0043548	0.015949	0.0077192	0.002306	0.019309	0.0083452	-0.013186	-0.0036362	0.023776		124.7	0.14307	0.1289	0.073664	0.074661	0.12451	0.12153	0.13808	0.12915	0.093379	0.082062
124.8	0.032464	0.0042732	0.015873	0.0075668	0.0022732	0.019193	0.0083442	-0.013283	-0.0037712	0.023795		124.8	0.14296	0.12862	0.073483	0.07456	0.12443	0.1214	0.13789	0.12905	0.093296	0.081952
124.9	0.032469	0.0041797	0.015787	0.007418	0.0022467	0.019076	0.0083416	-0.013379	-0.0039111	0.02381		124.9	0.14284	0.12833	0.073298	0.074463	0.12434	0.12128	0.13769	0.12894	0.093205	0.081844
125	0.03245	0.0040934	0.015708	0.0072755	0.0022266	0.018963	0.0083405	-0.013469	-0.0040477	0.023831		125	0.14271	0.12803	0.073111	0.074371	0.12425	0.12116	0.1375	0.12885	0.093112	0.081752
125.1	0.032421	0.0040088	0.015596	0.0071361	0.0022046	0.01886	0.0083402	-0.013557	-0.0041857	0.023828		125.1	0.14257	0.12772	0.072922	0.07428	0.12417	0.12106	0.13731	0.12877	0.093016	0.081667
125.2	0.032395	0.0039151	0.015491	0.007	0.0021807	0.018768	0.0083408	-0.013643	-0.0043277	0.023823		125.2	0.14242	0.1274	0.072732	0.074187	0.12409	0.12097	0.13712	0.12868	0.092927	0.08159
125.3	0.032366	0.0038128	0.015393	0.0068684	0.0021681	0.018675	0.0083238	-0.013731	-0.004468	0.023824		125.3	0.14228	0.12707	0.072545	0.07409	0.12401	0.12088	0.13694	0.12859	0.092837	0.081514
125.4	0.032337	0.0037113	0.015299	0.0067342	0.0021506	0.01859	0.0083026	-0.013814	-0.0046114	0.023804		125.4	0.14212	0.12675	0.072362	0.073994	0.12393	0.12079	0.13676	0.12851	0.092739	0.081434
125.5	0.032309	0.0036185	0.015205	0.0066009	0.002137	0.018507	0.0082748	-0.013895	-0.0047568	0.023784		125.5	0.14197	0.12644	0.072191	0.073898	0.12386	0.12069	0.13657	0.12843	0.092647	0.081354
125.6	0.032273	0.0035318	0.015105	0.0064733	0.0021259	0.018425	0.0082406	-0.013974	-0.0049058	0.023764		125.6	0.14181	0.12613	0.07203	0.073797	0.12379	0.1206	0.13639	0.12835	0.092536	0.081265
125.7	0.032252	0.0034501	0.015008	0.0063446	0.0021197	0.018347	0.0082065	-0.014047	-0.0050591	0.023736		125.7	0.14164	0.12583	0.07188	0.073689	0.12373	0.12051	0.13619	0.12828	0.092435	0.081185
125.8	0.032226	0.0033593	0.014915	0.0062093	0.0021107	0.018272	0.008176	-0.014115	-0.0052063	0.023704		125.8	0.14148	0.12553	0.071738	0.073587	0.12368	0.12042	0.136	0.12821	0.092337	0.081086
125.9	0.032207	0.0032648	0.014829	0.0060735	0.0021055	0.018201	0.0081429	-0.014181	-0.0053563	0.023672		125.9	0.14131	0.12524	0.0716	0.073483	0.12364	0.12035	0.13581	0.12815	0.092248	0.080983
126	0.032183	0.003166	0.014752	0.005935	0.0021045	0.018119	0.0081096	-0.014246	-0.0055271	0.023626		126	0.14113	0.12497	0.071473	0.073378	0.12359	0.12029	0.13561	0.12809	0.092146	0.080869
126.1	0.032167	0.0030592	0.01468	0.0057974	0.0021021	0.018036	0.0080808	-0.014309	-0.0056857	0.023584		126.1	0.14095	0.1247	0.07135	0.073275	0.12353	0.12023	0.13544	0.12803	0.092053	0.08075
126.2	0.032157	0.0029546	0.014607	0.0056574	0.0020975	0.017947	0.0080455	-0.014373	-0.0058447	0.023546		126.2	0.14077	0.12447	0.071221	0.073177	0.12346	0.12017	0.13526	0.12797	0.091956	0.080636
126.3	0.032143	0.0028589	0.01452	0.0055219	0.002101	0.017844	0.0080138	-0.014427	-0.0060078	0.023513		126.3	0.14059	0.12426	0.071094	0.073077	0.1234	0.12012	0.13509	0.12792	0.09185	0.080536
126.4	0.032133	0.0027643	0.014419	0.0053792	0.0021032	0.017735	0.0079874	-0.01448	-0.0061741	0.023476		126.4	0.14043	0.12406	0.070959	0.072982	0.12333	0.12007	0.13491	0.12786	0.091742	0.080443
126.5	0.032114	0.0026709	0.014316	0.0052334	0.0021061	0.017626	0.0079582	-0.014531	-0.0063297	0.023447		126.5	0.14027	0.12387	0.070822	0.072883	0.12327	0.12002	0.13474	0.12782	0.091628	0.080359
126.6	0.032096	0.0025776	0.014217	0.005093	0.0020942	0.017519	0.0079285	-0.014587	-0.0064896	0.02342		126.6	0.14011	0.12369	0.070666	0.072772	0.12319	0.11994	0.13455	0.12776	0.091519	0.080274
126.7	0.032087	0.0024965	0.014122	0.0049477	0.0020859	0.01742	0.0078905	-0.014647	-0.0066501	0.023402		126.7	0.13995	0.1235	0.070506	0.072656	0.12311	0.11987	0.13435	0.1277	0.091417	0.080194
126.8	0.032079	0.0024165	0.014028	0.0048048	0.0020797	0.01732	0.0078512	-0.014708	-0.0068122	0.023372		126.8	0.13978	0.12332	0.070343	0.072553	0.12303	0.11981	0.13415	0.12765	0.091316	0.080116
126.9	0.032053	0.0023347	0.013939	0.0046582	0.002069	0.017225	0.0078056	-0.01477	-0.0069806	0.023344		126.9	0.13962	0.12316	0.070176	0.072451	0.12295	0.11975	0.13395	0.12761	0.091214	0.080038
127	0.032026	0.0022522	0.013849	0.0045197	0.0020562	0.017139	0.0077629	-0.014837	-0.0071499	0.023317		127	0.13945	0.12301	0.069995	0.07235	0.12287	0.11969	0.13375	0.12757	0.091113	0.07996
127.1	0.032003	0.0021741	0.013763	0.0043871	0.002041	0.017062	0.0077283	-0.014903	-0.0073118	0.023292		127.1	0.13927	0.12286	0.069804	0.07225	0.12278	0.11964	0.13355	0.12752	0.091015	0.07988
127.2	0.031985	0.0021	0.013691	0.0042502	0.0020191	0.016983	0.0077035	-0.014962	-0.0074771	0.023275		127.2	0.1391	0.1227	0.069619	0.072157	0.1227	0.11958	0.13335	0.12747	0.090923	0.079804
127.3	0.031966	0.0020287	0.01362	0.0041249	0.0020066	0.016901	0.0076792	-0.015017	-0.0076391	0.023257		127.3	0.13893	0.12252	0.069425	0.07207	0.12259	0.11951	0.13316	0.12741	0.09082	0.079727
127.4	0.031954	0.001956	0.013556	0.0040026	0.0019939	0.016816	0.0076254	-0.015063	-0.0077968	0.023234		127.4	0.13877	0.12235	0.069234	0.071986	0.1225	0.11944	0.13296	0.12736	0.090722	0.079651
127.5	0.031944	0.0018831	0.013491	0.0038806	0.0019734	0.016729	0.0075769	-0.01512	-0.0079619	0.023209		127.5	0.13861	0.12218	0.069044	0.071893	0.12242	0.11936	0.13277	0.12731	0.090615	0.079586
127.6	0.031933	0.0018079	0.01342	0.0037655	0.0019462	0.016628	0.0075276	-0.015185	-0.0081223	0.023186		127.6	0.13845	0.12203	0.068854	0.071804	0.12235	0.11927	0.1326	0.12724	0.090503	0.07952
127.7	0.031923	0.0017391	0.013351	0.0036428	0.0019186	0.01653	0.0074789	-0.01525	-0.0082798	0.023166		127.7	0.13828	0.12189	0.068668	0.071724	0.12227	0.11917	0.13242	0.12719	0.090393	0.079476
127.8	0.031915	0.0016688	0.013284	0.0035201	0.0018968	0.016424	0.0074333	-0.015318	-0.0084625	0.023144		127.8	0.13811	0.12175	0.068478	0.071629	0.12219	0.11908	0.13223	0.12715	0.09028	0.079428
127.9	0.031911	0.0016025	0.01321	0.0033968	0.0018903	0.016316	0.0073854	-0.015385	-0.0086615	0.023124		127.9	0.13795	0.1216	0.068293	0.071538	0.12212	0.11896	0.13203	0.12711	0.09015	0.079369
128	0.031898	0.0015201	0.013135	0.0032707	0.0018892	0.016205	0.0073482	-0.01545	-0.0088577	0.023098		128	0.13779	0.12143	0.068107	0.071454	0.12203	0.11884	0.13183	0.12708	0.090019	0.079299
128.1	0.031886	0.0014271	0.013064	0.0031442	0.0018898	0.016089	0.0073163	-0.015505	-0.0090474	0.023078		128.1	0.13762	0.12126	0.067899	0.071368	0.12194	0.11872	0.13164	0.12703	0.0899	0.079219
128.2	0.031878	0.0013148	0.01299	0.0030062	0.001892	0.015972	0.0072913	-0.015568	-0.0092469	0.023054		128.2	0.13746	0.12108	0.067693	0.071277	0.12186	0.11859	0.13145	0.12699	0.089779	0.079145
128.3	0.031871	0.0012027	0.012908	0.0028822	0.0018969	0.015862	0.007269	-0.015626	-0.0094433	0.023039		128.3	0.1373	0.12089	0.067488	0.071186	0.12176	0.11846	0.13126	0.12694	0.089651	0.079059
128.4	0.031861	0.0010878	0.012825	0.0027585	0.0018971	0.015743	0.0072512	-0.015696	-0.0096369	0.023025		128.4	0.13714	0.12067	0.067286	0.071086	0.12167	0.11833	0.13108	0.1269	0.089526	0.078964
128.5	0.031818	0.00097608	0.012738	0.002638	0.0019034	0.015633	0.0072187	-0.015764	-0.0098316	0.023015		128.5	0.13698	0.12046	0.067072	0.070987	0.12158	0.11819	0.1309	0.12684	0.089388	0.07888
128.6	0.031761	0.00086758	0.012657	0.0025162	0.0019055	0.015527	0.0071914	-0.015833	-0.01003	0.02301		128.6	0.13681	0.12024	0.066852	0.070879	0.1215	0.11805	0.13073	0.12678	0.089253	0.078787
128.7	0.031701	0.00075682	0.012574	0.0024043	0.0019116	0.015415	0.0071689	-0.01589	-0.010216	0.02301		128.7	0.13664	0.12003	0.066634	0.07078	0.12142	0.11791	0.13057	0.12672	0.089123	0.078699
128.8	0.031639	0.0006537	0.012494	0.0022913	0.0019251	0.015298	0.0071553	-0.015941	-0.010397	0.023019		128.8	0.13647	0.11981	0.066417	0.070682	0.12134	0.11778	0.13039	0.12664	0.088996	0.078605
128.9	0.031585	0.00055298	0.012416	0.0021699	0.0019266	0.015165	0.0071266	-0.015992	-0.010573	0.023023		128.9	0.1363	0.1196	0.066199	0.070584	0.12126	0.11765	0.13022	0.12657	0.088866	0.078509
129	0.031522	0.00045321	0.01233	0.0020514	0.0019235	0.015034	0.0071008	-0.016042	-0.010743	0.023021		129	0.13613	0.1194	0.065988	0.070479	0.12118	0.11751	0.13004	0.12649	0.088744	0.078392
129.1	0.03146	0.00035565	0.012244	0.0019404	0.0019233	0.014913	0.0070721	-0.016098	-0.010923	0.023019		129.1	0.13597	0.11919	0.065781	0.070367	0.12111	0.11737	0.12986	0.12641	0.088623	0.078271
129.2	0.031375	0.00026225	0.012158	0.0018321	0.001928	0.014799	0.007047	-0.016147	-0.011096	0.023016		129.2	0.13582	0.11899	0.065576	0.070259	0.12103	0.11723	0.12968	0.12633	0.088502	0.078137
129.3	0.031272	0.00017378	0.012073	0.0017262	0.0019398	0.01466	0.0070219	-0.016197	-0.011271	0.02301		129.3	0.13567	0.11878	0.065369	0.07015	0.12095	0.1171	0.12949	0.12626	0.088384	0.078
129.4	0.031166	6.2792e-05	0.011992	0.001618	0.0019538	0.014524	0.0069939	-0.016247	-0.011446	0.02299		129.4	0.13553	0.11858	0.065156	0.070045	0.12088	0.11697	0.12931	0.12618	0.088264	0.077858
129.5	0.031057	-4.393e-05	0.011901	0.0015035	0.0019645	0.014394	0.0069539	-0.016301	-0.011622	0.022972		129.5	0.1354	0.11839	0.064944	0.069931	0.12079	0.11683	0.12914	0.12612	0.088139	0.077724
129.6	0.03095	-0.00015289	0.011787	0.0014021	0.0019618	0.014267	0.0069187	-0.016361	-0.011799	0.022955		129.6	0.13526	0.11819	0.064735	0.069814	0.1207	0.11669	0.12896	0.12605	0.088019	0.077599
129.7	0.030858	-0.00026351	0.011678	0.0013026	0.001956	0.01414	0.0068858	-0.016424	-0.011974	0.02294		129.7	0.13511	0.11801	0.064521	0.069705	0.12062	0.11653	0.12878	0.126	0.087906	0.077477
129.8	0.030756	-0.00037497	0.011573	0.0011967	0.0019523	0.014017	0.0068566	-0.016484	-0.012146	0.022926		129.8	0.13497	0.11782	0.064301	0.069598	0.12051	0.11639	0.1286	0.12596	0.087799	0.077362
129.9	0.030659	-0.00050132	0.01147	0.0010898	0.0019401	0.013891	0.0068268	-0.016548	-0.012314	0.02291		129.9	0.13483	0.11762	0.064085	0.069491	0.1204	0.11624	0.12841	0.12593	0.087691	0.077238
130	0.030557	-0.00062771	0.011375	0.00097145	0.0019264	0.013763	0.0068097	-0.016608	-0.012478	0.022896		130	0.13469	0.11741	0.063866	0.069372	0.12028	0.11609	0.12823	0.1259	0.087584	0.077126
130.1	0.030456	-0.00075317	0.01128	0.00084558	0.0019158	0.013635	0.0067906	-0.016664	-0.012636	0.022892		130.1	0.13455	0.11718	0.063651	0.069258	0.12017	0.11594	0.12805	0.12587	0.087475	0.077007
130.2	0.030351	-0.00087545	0.011185	0.00071679	0.0019079	0.013504	0.0067774	-0.016709	-0.012789	0.022883		130.2	0.13442	0.11695	0.063437	0.069145	0.12005	0.1158	0.12785	0.12585	0.087363	0.076891
130.3	0.030258	-0.00099098	0.011095	0.0005991	0.001886	0.013364	0.006772	-0.016746	-0.012942	0.022869		130.3	0.13428	0.11671	0.063215	0.069035	0.11993	0.11566	0.12766	0.12583	0.08725	0.076779
130.4	0.030166	-0.0011023	0.011009	0.00048346	0.0018682	0.013233	0.0067726	-0.016782	-0.013105	0.022854		130.4	0.13415	0.11647	0.062999	0.068925	0.11981	0.11553	0.12746	0.12582	0.087146	0.076675
130.5	0.030071	-0.0012269	0.010927	0.00037633	0.0018753	0.013112	0.0067699	-0.016821	-0.013271	0.022843		130.5	0.13402	0.11622	0.06279	0.068818	0.1197	0.1154	0.12726	0.12581	0.087037	0.076576
130.6	0.029966	-0.0013502	0.010848	0.00026934	0.0018926	0.01297	0.0067605	-0.016857	-0.013437	0.022823		130.6	0.13388	0.11597	0.062589	0.068701	0.11959	0.11527	0.12707	0.12579	0.086927	0.076486
130.7	0.029865	-0.0014666	0.010773	0.00016875	0.0018896	0.01283	0.006756	-0.0169	-0.013598	0.022798		130.7	0.13374	0.1157	0.062386	0.068579	0.11948	0.11516	0.12688	0.12576	0.086815	0.076398
130.8	0.029765	-0.0015797	0.010695	7.5649e-05	0.001885	0.012692	0.0067515	-0.016943	-0.013769	0.022773		130.8	0.1336	0.11541	0.062182	0.06846	0.11938	0.11505	0.12669	0.12574	0.086709	0.076307
130.9	0.029665	-0.0016921	0.010618	-1.4751e-05	0.0018724	0.012556	0.0067284	-0.016981	-0.013938	0.022754		130.9	0.13346	0.11511	0.061984	0.068341	0.11927	0.11494	0.1265	0.1257	0.086597	0.076223
131	0.029566	-0.0018044	0.010542	-9.9477e-05	0.0018552	0.01242	0.0067055	-0.017023	-0.014104	0.022729		131	0.13331	0.11481	0.061785	0.068228	0.11916	0.11483	0.12631	0.12567	0.086491	0.07614
131.1	0.02947	-0.0019153	0.010463	-0.00018103	0.0018028	0.012284	0.0066738	-0.017069	-0.014271	0.022697		131.1	0.13317	0.11452	0.061584	0.068116	0.11906	0.11472	0.12613	0.12565	0.086378	0.076059
131.2	0.029365	-0.0020256	0.010379	-0.0002553	0.0017592	0.012151	0.0066392	-0.017115	-0.014425	0.022665		131.2	0.13302	0.11421	0.061392	0.068006	0.11896	0.11462	0.12595	0.12564	0.086265	0.075971
131.3	0.02925	-0.002136	0.010302	-0.00032636	0.0017231	0.012011	0.0066046	-0.017149	-0.014582	0.022625		131.3	0.13286	0.11391	0.061206	0.067901	0.11886	0.11454	0.12578	0.12563	0.086158	0.075877
131.4	0.029136	-0.0022486	0.010219	-0.00042396	0.0016907	0.011863	0.0065656	-0.01718	-0.014743	0.022578		131.4	0.1327	0.11362	0.061036	0.067795	0.11877	0.11447	0.1256	0.12561	0.08606	0.075778
131.5	0.029023	-0.0023626	0.010139	-0.00052598	0.0016618	0.011694	0.0065411	-0.017205	-0.014908	0.022511		131.5	0.13254	0.11333	0.060878	0.067687	0.11867	0.1144	0.12544	0.12561	0.085956	0.075685
131.6	0.028911	-0.0024758	0.010056	-0.00064424	0.0016333	0.011528	0.0065103	-0.017229	-0.015077	0.022452		131.6	0.13237	0.11306	0.060728	0.067577	0.11855	0.11433	0.12527	0.12559	0.085862	0.075595
131.7	0.028801	-0.0025876	0.0099788	-0.00075014	0.0016029	0.011365	0.0064819	-0.017246	-0.015248	0.022375		131.7	0.13221	0.11279	0.060581	0.067469	0.11841	0.11426	0.1251	0.12557	0.085768	0.075497
131.8	0.028687	-0.002694	0.0099077	-0.0008607	0.0015605	0.011186	0.0064528	-0.017265	-0.015418	0.022302		131.8	0.13203	0.11254	0.060436	0.067368	0.11829	0.1142	0.12494	0.12555	0.085677	0.075399
131.9	0.028575	-0.0028203	0.0098242	-0.00095223	0.0015202	0.011015	0.0064267	-0.017285	-0.015583	0.022233		131.9	0.13185	0.1123	0.0603	0.067271	0.11816	0.11414	0.12479	0.12554	0.085585	0.075297
132	0.028468	-0.0029532	0.0097429	-0.0010408	0.001482	0.010842	0.0063981	-0.017305	-0.01575	0.022163		132	0.13168	0.11207	0.060172	0.067173	0.11803	0.1141	0.12463	0.12552	0.085488	0.075189
132.1	0.028363	-0.0030781	0.0096626	-0.0011267	0.0014497	0.010657	0.0063701	-0.017318	-0.015921	0.022096		132.1	0.13151	0.11185	0.060049	0.067084	0.11791	0.11406	0.12446	0.12551	0.085396	0.075074
132.2	0.028259	-0.0032063	0.0095872	-0.0012132	0.0014119	0.010484	0.0063375	-0.017329	-0.016089	0.022035		132.2	0.13134	0.11164	0.059931	0.066988	0.11777	0.11402	0.12429	0.12548	0.085308	0.074974
132.3	0.028152	-0.0033295	0.0095026	-0.0013087	0.001376	0.010287	0.0063195	-0.017339	-0.016264	0.021974		132.3	0.13117	0.11144	0.059817	0.066895	0.11763	0.11398	0.12413	0.12544	0.085205	0.074887
132.4	0.028052	-0.0034566	0.009419	-0.0014059	0.0013422	0.010095	0.0063085	-0.017354	-0.01644	0.021904		132.4	0.13101	0.11125	0.059702	0.066777	0.11747	0.11394	0.12397	0.12542	0.085093	0.074793
132.5	0.027953	-0.0035836	0.0093233	-0.001507	0.0013111	0.0099044	0.0062976	-0.017365	-0.016622	0.02183		132.5	0.13085	0.11108	0.059587	0.066658	0.11731	0.1139	0.1238	0.12539	0.084983	0.074713
132.6	0.027853	-0.0037008	0.0092304	-0.0016099	0.0012874	0.0097139	0.0062824	-0.017381	-0.016806	0.021757		132.6	0.13071	0.11093	0.059479	0.06654	0.11715	0.11389	0.12362	0.12535	0.084876	0.074633
132.7	0.027749	-0.0038145	0.0091274	-0.0017038	0.0012603	0.0095242	0.0062724	-0.017399	-0.016992	0.021694		132.7	0.13055	0.11079	0.059361	0.066421	0.117	0.11387	0.12345	0.12531	0.084765	0.074558
132.8	0.027651	-0.0039319	0.0090262	-0.0018013	0.0012331	0.0093369	0.0062521	-0.017416	-0.017176	0.021627		132.8	0.13041	0.11065	0.059236	0.066294	0.11684	0.11385	0.12329	0.12528	0.084657	0.074486
132.9	0.027555	-0.0040685	0.0089294	-0.0019003	0.0012019	0.0091475	0.0062358	-0.017435	-0.017363	0.021565		132.9	0.13027	0.11052	0.059115	0.066173	0.11668	0.11384	0.12312	0.12525	0.084559	0.074415
133	0.027462	-0.0042065	0.0088385	-0.0019946	0.001155	0.0089586	0.0062144	-0.01746	-0.017538	0.021505		133	0.13013	0.1104	0.058991	0.066054	0.11652	0.11383	0.12297	0.12522	0.084454	0.074348
133.1	0.027371	-0.0043431	0.0087551	-0.0020997	0.0011116	0.0087732	0.0061994	-0.017483	-0.017715	0.021451		133.1	0.12999	0.11027	0.058873	0.065954	0.11637	0.11382	0.12282	0.12517	0.084346	0.074285
133.2	0.02729	-0.0044797	0.0086741	-0.0021969	0.0010768	0.0085823	0.0061904	-0.017505	-0.017889	0.021393		133.2	0.12986	0.11016	0.058756	0.065857	0.11621	0.11381	0.12268	0.12512	0.084244	0.074232
133.3	0.027205	-0.0046136	0.0085971	-0.002289	0.001043	0.0083937	0.006167	-0.017521	-0.018062	0.02134		133.3	0.12973	0.11002	0.058637	0.065763	0.11606	0.1138	0.12253	0.12507	0.084142	0.074188
133.4	0.027116	-0.0047412	0.0085195	-0.0023733	0.0010079	0.0082035	0.0061328	-0.017534	-0.018233	0.02129		133.4	0.1296	0.10989	0.058526	0.065663	0.1159	0.11377	0.12237	0.12503	0.084046	0.074138
133.5	0.027036	-0.0048741	0.0084503	-0.0024621	0.00097316	0.0080147	0.0060953	-0.017543	-0.018394	0.021243		133.5	0.12946	0.10975	0.058407	0.065563	0.11573	0.11374	0.12222	0.12498	0.083948	0.074094
133.6	0.02696	-0.0050085	0.0083732	-0.0025581	0.00093459	0.0078281	0.0060577	-0.017549	-0.018562	0.021199		133.6	0.1293	0.10963	0.058286	0.065483	0.11557	0.11371	0.12206	0.12492	0.083858	0.074051
133.7	0.026877	-0.0051414	0.008299	-0.0026534	0.00089885	0.0076401	0.0060306	-0.017553	-0.01873	0.021157		133.7	0.12915	0.10952	0.05817	0.065408	0.1154	0.11368	0.12191	0.12487	0.083769	0.074008
133.8	0.026791	-0.0052818	0.0082267	-0.0027505	0.00085843	0.007451	0.0060045	-0.017553	-0.018898	0.021106		133.8	0.12899	0.10939	0.058052	0.065335	0.11522	0.11365	0.12174	0.12482	0.083684	0.073966
133.9	0.026674	-0.0054288	0.008154	-0.0028424	0.00081631	0.0072515	0.0059942	-0.017564	-0.019067	0.021048		133.9	0.12885	0.10927	0.057936	0.065253	0.11506	0.11362	0.12158	0.12476	0.083598	0.073931
134	0.026557	-0.0055723	0.008091	-0.0029345	0.00077729	0.0070461	0.0059795	-0.017582	-0.019231	0.02098		134	0.12871	0.10914	0.057813	0.065171	0.1149	0.11358	0.12142	0.12471	0.08351	0.073879
134.1	0.026438	-0.0057105	0.0080177	-0.0030224	0.00074152	0.0068421	0.0059552	-0.017599	-0.019388	0.020915		134.1	0.12857	0.10902	0.057698	0.065095	0.11472	0.11353	0.12126	0.12467	0.083415	0.073821
134.2	0.026313	-0.0058541	0.0079425	-0.0031045	0.00070319	0.0066296	0.0059293	-0.017612	-0.019553	0.020854		134.2	0.12841	0.10889	0.057573	0.065015	0.11454	0.11348	0.12109	0.12462	0.08331	0.073766
134.3	0.026193	-0.0059878	0.0078607	-0.003187	0.00065971	0.0064193	0.005904	-0.017622	-0.019711	0.020796		134.3	0.12825	0.10876	0.057454	0.064935	0.11436	0.11342	0.12093	0.12458	0.083205	0.073716
134.4	0.026074	-0.006124	0.0077815	-0.003279	0.00062648	0.0062118	0.0058852	-0.017631	-0.019871	0.020738		134.4	0.12809	0.10863	0.057334	0.064855	0.11419	0.11334	0.12075	0.12452	0.0831	0.073663
134.5	0.025956	-0.0062579	0.0077017	-0.0033796	0.00058307	0.0060084	0.005869	-0.017643	-0.020021	0.020667		134.5	0.12793	0.1085	0.05722	0.064763	0.11402	0.11327	0.12056	0.12446	0.082996	0.073605
134.6	0.025838	-0.0063981	0.0076207	-0.0034657	0.00054802	0.0057832	0.005858	-0.017655	-0.020171	0.020614		134.6	0.12778	0.10836	0.057105	0.064678	0.11385	0.1132	0.12037	0.12442	0.082893	0.073546
134.7	0.025713	-0.0065366	0.0075336	-0.0035466	0.0005071	0.0055696	0.0058537	-0.017671	-0.02031	0.02056		134.7	0.12762	0.10821	0.056989	0.064584	0.11368	0.11313	0.12019	0.12436	0.08279	0.073485
134.8	0.025585	-0.0066723	0.007462	-0.0036346	0.00047277	0.0053604	0.0058503	-0.017686	-0.020457	0.02051		134.8	0.12747	0.10805	0.056869	0.064486	0.11351	0.11306	0.12002	0.12429	0.082691	0.073417
134.9	0.025457	-0.0067997	0.0073814	-0.0037291	0.00044243	0.0051498	0.0058437	-0.017709	-0.020609	0.02046		134.9	0.1273	0.10787	0.056756	0.064394	0.11333	0.11296	0.11985	0.12422	0.082593	0.073346
135	0.025325	-0.0069147	0.0073	-0.0038226	0.00040649	0.0049433	0.005847	-0.017736	-0.020758	0.020407		135	0.12714	0.1077	0.056644	0.064306	0.11315	0.11288	0.11968	0.12414	0.082495	0.073278
135.1	0.025188	-0.0070365	0.0072134	-0.0039144	0.000373	0.004747	0.0058416	-0.017756	-0.020914	0.020354		135.1	0.12698	0.10753	0.056526	0.064219	0.11297	0.11278	0.11952	0.12407	0.0824	0.073208
135.2	0.025054	-0.0071528	0.0071275	-0.0039988	0.00034063	0.0045478	0.0058364	-0.017769	-0.021064	0.020302		135.2	0.12683	0.10733	0.056414	0.06413	0.11279	0.11269	0.11936	0.12401	0.082315	0.073133
135.3	0.02492	-0.0072699	0.0070358	-0.0040802	0.00030153	0.0043626	0.0058269	-0.017793	-0.021212	0.020249		135.3	0.12668	0.10712	0.0563	0.064039	0.11261	0.11261	0.11921	0.12395	0.082222	0.073052
135.4	0.024786	-0.0073895	0.0069234	-0.0041512	0.00026341	0.0041811	0.0058181	-0.017815	-0.021353	0.020199		135.4	0.12653	0.10692	0.05618	0.063951	0.11243	0.11251	0.11906	0.12389	0.082124	0.072947
135.5	0.024635	-0.0075207	0.0068215	-0.0042137	0.00022005	0.0040025	0.0058118	-0.017835	-0.021494	0.020151		135.5	0.12638	0.10672	0.056058	0.063866	0.11226	0.11242	0.11891	0.12382	0.082032	0.07284
135.6	0.024489	-0.0076608	0.0067266	-0.0042776	0.00018531	0.0038236	0.0058113	-0.017855	-0.021623	0.020102		135.6	0.12623	0.10654	0.055936	0.063767	0.1121	0.11234	0.11875	0.12378	0.081939	0.072745
135.7	0.024345	-0.0078082	0.0066355	-0.0043476	0.00013761	0.0036484	0.0058039	-0.017878	-0.021751	0.020052		135.7	0.12609	0.10635	0.055799	0.063671	0.11193	0.11225	0.11854	0.12373	0.081848	0.072649
135.8	0.024202	-0.0079506	0.0065502	-0.0044177	9.7274e-05	0.0034736	0.0057961	-0.017901	-0.021876	0.019995		135.8	0.12594	0.10617	0.055669	0.063572	0.11176	0.11216	0.11833	0.12371	0.08175	0.072553
135.9	0.024066	-0.0080923	0.0064651	-0.0044934	5.0279e-05	0.0033087	0.005785	-0.017925	-0.021995	0.019942		135.9	0.12579	0.106	0.055548	0.063478	0.1116	0.11207	0.11811	0.12368	0.081652	0.072453
136	0.023939	-0.0082241	0.0063401	-0.0045792	5.3758e-06	0.0031401	0.0057742	-0.017953	-0.022117	0.019895		136	0.12563	0.10581	0.055422	0.063381	0.11143	0.11199	0.11791	0.12366	0.081562	0.072367
136.1	0.02381	-0.0083481	0.0062195	-0.0046557	-3.3456e-05	0.0029737	0.0057641	-0.017983	-0.022242	0.019853		136.1	0.12548	0.10561	0.055291	0.063277	0.11126	0.1119	0.11769	0.12363	0.081479	0.072288
136.2	0.023678	-0.0084787	0.006098	-0.0047353	-6.4935e-05	0.002801	0.0057553	-0.017991	-0.022364	0.019813		136.2	0.12533	0.1054	0.055166	0.063176	0.11107	0.11181	0.11747	0.12361	0.081393	0.072228
136.3	0.023547	-0.0086122	0.0059848	-0.004817	-0.00011462	0.0026245	0.0057448	-0.017998	-0.022488	0.019773		136.3	0.12518	0.10517	0.055022	0.063047	0.11087	0.11173	0.11726	0.12358	0.081311	0.072159
136.4	0.023424	-0.0087346	0.0058709	-0.0048896	-0.00016377	0.0024556	0.0057326	-0.018006	-0.022599	0.019736		136.4	0.12504	0.10495	0.054884	0.062914	0.11067	0.11165	0.11705	0.12354	0.081227	0.072096
136.5	0.0233	-0.0088576	0.0057656	-0.0049554	-0.0002112	0.0022727	0.0057163	-0.018023	-0.022713	0.019698		136.5	0.12489	0.10469	0.054744	0.062774	0.11048	0.11156	0.11685	0.12352	0.081133	0.072045
136.6	0.02318	-0.0089883	0.0056635	-0.0050187	-0.00025396	0.0020928	0.0057042	-0.018037	-0.022829	0.01965		136.6	0.12474	0.10444	0.05461	0.062645	0.11029	0.11147	0.11665	0.12349	0.08104	0.071995
136.7	0.023062	-0.0091121	0.0055448	-0.0050786	-0.0003089	0.0019107	0.005688	-0.018057	-0.022933	0.019606		136.7	0.12459	0.10415	0.054465	0.062522	0.11009	0.11138	0.11645	0.12347	0.080954	0.071937
136.8	0.022949	-0.0092315	0.0054229	-0.005142	-0.00037699	0.0017394	0.0056559	-0.018066	-0.023033	0.019557		136.8	0.12443	0.10387	0.054337	0.062402	0.10989	0.11129	0.11626	0.12345	0.080874	0.071895
136.9	0.022842	-0.0093464	0.0052895	-0.0052015	-0.00044062	0.0015748	0.0056225	-0.018074	-0.023133	0.019514		136.9	0.12426	0.10356	0.054206	0.062283	0.10969	0.11122	0.11607	0.12345	0.08079	0.071856
137	0.022741	-0.0094523	0.0051613	-0.0052596	-0.00049039	0.0014101	0.0055868	-0.018082	-0.023228	0.019468		137	0.12409	0.10327	0.054081	0.06216	0.1095	0.11116	0.11588	0.12344	0.080703	0.071811
137.1	0.022645	-0.0095555	0.0050261	-0.0053271	-0.00053873	0.001263	0.005532	-0.018083	-0.02333	0.01941		137.1	0.12392	0.10296	0.053958	0.062039	0.1093	0.1111	0.11568	0.12343	0.080618	0.071757
137.2	0.022564	-0.0096522	0.0048977	-0.0053883	-0.00058512	0.0011222	0.0054749	-0.018096	-0.023433	0.019353		137.2	0.12375	0.10267	0.05385	0.061919	0.10912	0.11105	0.11549	0.12343	0.080536	0.071712
137.3	0.022488	-0.0097527	0.004753	-0.0054484	-0.00063496	0.00099298	0.0054127	-0.01811	-0.023533	0.019289		137.3	0.12358	0.10238	0.053744	0.061802	0.10891	0.11099	0.11531	0.12344	0.080453	0.071664
137.4	0.022411	-0.0098546	0.0046278	-0.0055079	-0.00069306	0.00086944	0.0053441	-0.01812	-0.023636	0.019227		137.4	0.12339	0.1021	0.05365	0.06166	0.1087	0.11093	0.11512	0.12344	0.080369	0.071614
137.5	0.022338	-0.009958	0.0044986	-0.0055758	-0.00074984	0.00074641	0.0052692	-0.018122	-0.023743	0.019159		137.5	0.12319	0.10184	0.053548	0.061534	0.10849	0.11088	0.11494	0.12344	0.080264	0.071557
137.6	0.022273	-0.010055	0.0043766	-0.005643	-0.00081444	0.00059559	0.0051944	-0.018119	-0.023852	0.019105		137.6	0.12301	0.10159	0.053445	0.061407	0.10831	0.11083	0.11477	0.12344	0.080156	0.071499
137.7	0.022195	-0.010159	0.0042534	-0.0057183	-0.00087111	0.00044024	0.0051245	-0.018113	-0.023965	0.019044		137.7	0.12282	0.10135	0.053352	0.06128	0.10813	0.11078	0.1146	0.12343	0.080057	0.071437
137.8	0.022118	-0.010261	0.0041138	-0.0058005	-0.00092881	0.00028235	0.0050573	-0.018116	-0.024078	0.018987		137.8	0.12263	0.10111	0.053262	0.061141	0.10795	0.11074	0.11443	0.12342	0.079949	0.071365
137.9	0.022041	-0.010352	0.003979	-0.0058938	-0.00097368	0.00012294	0.0049936	-0.01811	-0.024194	0.018909		137.9	0.12244	0.10089	0.053186	0.061009	0.10774	0.11069	0.11425	0.1234	0.079851	0.071289
138	0.021965	-0.010457	0.0038505	-0.0059951	-0.0010212	-4.931e-05	0.004932	-0.018111	-0.02432	0.018824		138	0.12226	0.10069	0.053118	0.060876	0.10754	0.11064	0.11406	0.12337	0.079754	0.071214
138.1	0.021899	-0.010556	0.0037279	-0.0060963	-0.0010727	-0.0002125	0.0048748	-0.018107	-0.024443	0.018745		138.1	0.12208	0.10051	0.053053	0.060751	0.10733	0.11058	0.11389	0.12335	0.07967	0.071132
138.2	0.021829	-0.010647	0.0036112	-0.0061979	-0.0011132	-0.0003772	0.0048213	-0.018107	-0.024578	0.018666		138.2	0.12187	0.10034	0.052983	0.060636	0.10713	0.11052	0.11372	0.12332	0.079595	0.071048
138.3	0.021759	-0.010735	0.0034922	-0.006286	-0.0011446	-0.00055108	0.0047549	-0.018106	-0.024709	0.018569		138.3	0.12167	0.10018	0.05291	0.060528	0.10691	0.11044	0.11353	0.12328	0.079519	0.070962
138.4	0.021677	-0.010831	0.0033744	-0.006372	-0.001189	-0.00072556	0.0046919	-0.018104	-0.024833	0.018473		138.4	0.12146	0.10001	0.052832	0.060422	0.10668	0.11036	0.11335	0.12324	0.079444	0.070872
138.5	0.021594	-0.010936	0.0032575	-0.0064617	-0.0012334	-0.00089678	0.0046347	-0.018096	-0.024958	0.018379		138.5	0.12126	0.099847	0.052757	0.060319	0.10646	0.11029	0.11318	0.1232	0.079375	0.070786
138.6	0.021503	-0.011021	0.003158	-0.0065447	-0.0012878	-0.0010673	0.0045773	-0.018087	-0.025075	0.018285		138.6	0.12106	0.0997	0.052679	0.06022	0.10624	0.11022	0.113	0.12315	0.079309	0.070707
138.7	0.021415	-0.011114	0.0030634	-0.0066227	-0.0013382	-0.001256	0.0045289	-0.018082	-0.02519	0.018192		138.7	0.12086	0.099566	0.052603	0.060112	0.10602	0.11014	0.11284	0.12309	0.079236	0.070632
138.8	0.021328	-0.01121	0.0029595	-0.0067064	-0.0013817	-0.0014557	0.0044799	-0.018062	-0.025299	0.018096		138.8	0.12067	0.099446	0.05254	0.060007	0.1058	0.11006	0.11268	0.12302	0.079158	0.070557
138.9	0.021247	-0.011308	0.0028434	-0.0067897	-0.0014313	-0.0016448	0.00444	-0.01805	-0.025405	0.017994		138.9	0.12047	0.09934	0.052483	0.059894	0.10559	0.10998	0.11252	0.12295	0.079078	0.070489
139	0.021168	-0.011402	0.0027324	-0.0068748	-0.0014926	-0.0018335	0.0044037	-0.018032	-0.025517	0.017887		139	0.12027	0.099241	0.052421	0.059781	0.10537	0.10989	0.11237	0.12288	0.079004	0.070423
139.1	0.021092	-0.011497	0.0026284	-0.0069626	-0.0015619	-0.0020225	0.004375	-0.018027	-0.025631	0.017777		139.1	0.12009	0.099137	0.052348	0.059676	0.10515	0.1098	0.11222	0.12281	0.078933	0.070361
139.2	0.021016	-0.011594	0.0025292	-0.0070503	-0.0016317	-0.0022264	0.0043587	-0.018027	-0.025744	0.017667		139.2	0.1199	0.099042	0.052275	0.05959	0.10494	0.10971	0.11208	0.12275	0.07886	0.070312
139.3	0.02094	-0.011705	0.0024315	-0.0071261	-0.0017011	-0.0024331	0.0043396	-0.018029	-0.025857	0.017562		139.3	0.11971	0.098929	0.052214	0.059507	0.1047	0.10961	0.11195	0.12268	0.078759	0.070261
139.4	0.020868	-0.011816	0.0023412	-0.0071931	-0.001767	-0.0026216	0.0043189	-0.018023	-0.025968	0.017456		139.4	0.11952	0.098827	0.052152	0.059419	0.10445	0.10952	0.11179	0.12262	0.078659	0.070217
139.5	0.020793	-0.011936	0.0022539	-0.0072487	-0.0018276	-0.0028002	0.0042967	-0.018021	-0.026081	0.017358		139.5	0.11935	0.098729	0.052097	0.059322	0.10419	0.10943	0.11164	0.12255	0.078567	0.070169
139.6	0.020713	-0.012054	0.002163	-0.0072946	-0.001885	-0.0029823	0.0042693	-0.018029	-0.026192	0.01727		139.6	0.11917	0.098642	0.052043	0.059236	0.10393	0.10934	0.11149	0.12247	0.078479	0.070124
139.7	0.020633	-0.012175	0.0020731	-0.0073553	-0.0019411	-0.0031591	0.0042482	-0.01804	-0.026289	0.017195		139.7	0.11899	0.098533	0.051984	0.05914	0.10367	0.10924	0.11134	0.12239	0.078398	0.070085
139.8	0.020552	-0.012312	0.0019837	-0.0074267	-0.002001	-0.0033303	0.0042296	-0.018045	-0.026375	0.017122		139.8	0.11882	0.098433	0.051919	0.059053	0.10341	0.10914	0.11115	0.12231	0.078319	0.070061
139.9	0.020475	-0.012467	0.0018903	-0.0075035	-0.002066	-0.0034975	0.0042064	-0.018051	-0.026454	0.017047		139.9	0.11863	0.098337	0.051837	0.058968	0.10315	0.10904	0.11094	0.12222	0.078241	0.070033
140	0.020401	-0.012627	0.0017951	-0.007579	-0.0021301	-0.0036716	0.0041884	-0.018055	-0.026527	0.01697		140	0.11844	0.098215	0.051758	0.058879	0.10287	0.10894	0.11075	0.12213	0.078154	0.070008
140.1	0.020319	-0.012789	0.0016992	-0.0076537	-0.0021877	-0.0038408	0.0041667	-0.018055	-0.026592	0.016891		140.1	0.11824	0.098074	0.051674	0.058808	0.1026	0.10884	0.11055	0.12205	0.078054	0.069972
140.2	0.020238	-0.012948	0.0016006	-0.0077217	-0.0022437	-0.0040145	0.0041365	-0.018054	-0.026665	0.016816		140.2	0.11804	0.097931	0.051601	0.058739	0.10232	0.10874	0.11034	0.12197	0.07796	0.069929
140.3	0.020158	-0.013114	0.0015005	-0.0077765	-0.0023041	-0.0041921	0.0041071	-0.018053	-0.026732	0.016738		140.3	0.11783	0.097782	0.051536	0.058656	0.10204	0.10863	0.11014	0.12189	0.077871	0.069877
140.4	0.020066	-0.013275	0.0013987	-0.0078327	-0.0023639	-0.0043812	0.0040783	-0.018054	-0.026793	0.016651		140.4	0.11762	0.097617	0.051465	0.058565	0.10172	0.10852	0.10995	0.12181	0.07778	0.06983
140.5	0.019976	-0.01344	0.001298	-0.0078905	-0.0024285	-0.0045679	0.0040481	-0.018053	-0.026861	0.016563		140.5	0.11742	0.097436	0.051398	0.058471	0.1014	0.10839	0.10976	0.12172	0.077694	0.069776
140.6	0.019885	-0.013613	0.0011917	-0.0079462	-0.0024837	-0.0047493	0.0040018	-0.018042	-0.026928	0.016475		140.6	0.1172	0.09725	0.051336	0.058377	0.1011	0.10826	0.10955	0.12164	0.077598	0.069726
140.7	0.019802	-0.013778	0.0010877	-0.0080012	-0.0025338	-0.0049306	0.003958	-0.018026	-0.026993	0.016392		140.7	0.11698	0.09706	0.051276	0.058282	0.1008	0.10813	0.10936	0.12157	0.077511	0.069689
140.8	0.019715	-0.013944	0.00098565	-0.008047	-0.0025789	-0.0051096	0.0039152	-0.018028	-0.027054	0.016308		140.8	0.11677	0.096873	0.051217	0.05819	0.1005	0.10799	0.10917	0.1215	0.077431	0.069647
140.9	0.019624	-0.014121	0.00089304	-0.0080923	-0.0026114	-0.0052839	0.0038634	-0.018028	-0.027115	0.016229		140.9	0.11657	0.096677	0.051168	0.058096	0.10019	0.10786	0.10899	0.12142	0.077349	0.069595
141	0.019527	-0.0143	0.00080096	-0.0081439	-0.0026352	-0.00546	0.0038142	-0.018032	-0.027174	0.016151		141	0.11638	0.096478	0.051127	0.057992	0.09988	0.10773	0.10882	0.12134	0.077267	0.069536
141.1	0.019421	-0.014483	0.00070506	-0.0081964	-0.0026654	-0.0056384	0.0037622	-0.018037	-0.027237	0.016077		141.1	0.11618	0.096303	0.051087	0.0579	0.099582	0.10756	0.10865	0.12127	0.077184	0.069483
141.2	0.019317	-0.014661	0.00059184	-0.008258	-0.002699	-0.0058148	0.0037086	-0.018047	-0.027299	0.016004		141.2	0.11599	0.09612	0.051043	0.057811	0.099285	0.1074	0.10847	0.1212	0.077107	0.069437
141.3	0.019213	-0.014832	0.00047957	-0.0083166	-0.0027395	-0.0059917	0.0036569	-0.018057	-0.027366	0.015935		141.3	0.1158	0.095926	0.050998	0.057722	0.098986	0.10723	0.10828	0.12114	0.077036	0.069377
141.4	0.019112	-0.014997	0.00035893	-0.0083726	-0.0027813	-0.0061674	0.0036064	-0.018066	-0.02743	0.015865		141.4	0.11562	0.09571	0.050947	0.057638	0.098681	0.10707	0.10809	0.12108	0.076963	0.069307
141.5	0.01902	-0.015182	0.00024339	-0.0084345	-0.0028268	-0.0063448	0.0035581	-0.018066	-0.027497	0.015799		141.5	0.11544	0.09549	0.050903	0.057543	0.098379	0.1069	0.10791	0.12102	0.076889	0.069233
141.6	0.018925	-0.015369	0.0001189	-0.0084888	-0.002879	-0.0065139	0.0035223	-0.018072	-0.027567	0.015715		141.6	0.11525	0.095284	0.050859	0.057452	0.098056	0.10674	0.10773	0.12096	0.076822	0.069157
141.7	0.018829	-0.015561	-1.1935e-05	-0.0085388	-0.0029274	-0.0066748	0.003482	-0.01808	-0.027642	0.015627		141.7	0.11507	0.095053	0.050816	0.057349	0.097742	0.1066	0.10755	0.1209	0.076755	0.069079
141.8	0.018732	-0.015751	-0.00014521	-0.0085941	-0.0029731	-0.0068222	0.0034476	-0.018088	-0.027713	0.015542		141.8	0.11488	0.094818	0.050777	0.05725	0.097432	0.10645	0.10737	0.12082	0.076688	0.069002
141.9	0.018638	-0.015945	-0.0002694	-0.0086363	-0.0030127	-0.0069787	0.0034053	-0.018095	-0.027781	0.015459		141.9	0.11469	0.094584	0.050745	0.057138	0.097139	0.1063	0.10719	0.12074	0.076621	0.06893
142	0.018546	-0.01614	-0.00039181	-0.0086755	-0.0030566	-0.0071303	0.0033738	-0.018109	-0.027843	0.015374		142	0.11449	0.094354	0.050704	0.057026	0.096856	0.10616	0.10702	0.12066	0.076561	0.06887
142.1	0.018441	-0.016333	-0.00051695	-0.0087163	-0.0030994	-0.0072813	0.0033369	-0.018128	-0.027903	0.015295		142.1	0.1143	0.094137	0.050663	0.056915	0.096583	0.10602	0.10685	0.12058	0.076503	0.068815
142.2	0.018345	-0.016525	-0.00063526	-0.0087572	-0.003141	-0.0074285	0.003299	-0.018142	-0.027966	0.015214		142.2	0.11411	0.093935	0.05062	0.056805	0.096314	0.10588	0.10667	0.12051	0.076446	0.068765
142.3	0.018255	-0.016712	-0.00075601	-0.0087989	-0.0031885	-0.0075585	0.003269	-0.01816	-0.028035	0.015128		142.3	0.11393	0.093734	0.050577	0.056697	0.096046	0.10575	0.10649	0.12044	0.076403	0.068723
142.4	0.01817	-0.016899	-0.00086971	-0.0088364	-0.003238	-0.0076875	0.0032395	-0.018184	-0.028092	0.015037		142.4	0.11375	0.093525	0.05053	0.056598	0.095781	0.1056	0.10631	0.12038	0.07635	0.06869
142.5	0.018087	-0.017085	-0.00099244	-0.0088727	-0.0032808	-0.0078135	0.0032133	-0.018211	-0.028147	0.014938		142.5	0.11356	0.093303	0.050492	0.056502	0.095514	0.10545	0.10614	0.12031	0.076297	0.068663
142.6	0.018007	-0.01726	-0.0011133	-0.0089057	-0.0033218	-0.0079387	0.0031852	-0.018236	-0.0282	0.014847		142.6	0.11338	0.093071	0.050445	0.056419	0.095248	0.1053	0.10597	0.12025	0.076242	0.06864
142.7	0.017933	-0.017435	-0.0012381	-0.0089295	-0.0033627	-0.0080664	0.0031537	-0.018257	-0.028256	0.014761		142.7	0.11319	0.092823	0.050408	0.056336	0.094976	0.10515	0.1058	0.12019	0.07619	0.068618
142.8	0.017856	-0.017608	-0.0013512	-0.0089518	-0.0034044	-0.0081804	0.0031233	-0.018278	-0.028314	0.014678		142.8	0.11302	0.092577	0.050384	0.056252	0.094707	0.10501	0.10563	0.12015	0.076146	0.068603
142.9	0.017784	-0.01778	-0.0014705	-0.0089819	-0.0034544	-0.008293	0.0030954	-0.018297	-0.028369	0.014606		142.9	0.11284	0.09233	0.050361	0.056168	0.094444	0.10488	0.10545	0.12011	0.076099	0.068586
143	0.017709	-0.017947	-0.0015692	-0.0090181	-0.0035094	-0.0084112	0.0030653	-0.018325	-0.028429	0.014535		143	0.11266	0.092094	0.050344	0.056078	0.094178	0.10476	0.10528	0.12007	0.076051	0.068576
143.1	0.017638	-0.018111	-0.0016716	-0.0090543	-0.0035655	-0.0085258	0.0030295	-0.018349	-0.028493	0.014454		143.1	0.11248	0.091853	0.050326	0.055987	0.09391	0.10465	0.10512	0.12004	0.076007	0.068571
143.2	0.01758	-0.01827	-0.0017704	-0.0090895	-0.0036199	-0.0086321	0.0029988	-0.018377	-0.028553	0.014374		143.2	0.11229	0.091611	0.0503	0.05589	0.093646	0.10455	0.10495	0.12	0.075965	0.068572
143.3	0.017519	-0.018431	-0.0018724	-0.0091214	-0.003676	-0.0087414	0.002975	-0.018404	-0.02861	0.014298		143.3	0.1121	0.091347	0.050268	0.0558	0.093382	0.10446	0.10479	0.11995	0.07592	0.068567
143.4	0.017461	-0.01859	-0.001967	-0.0091484	-0.0037432	-0.0088542	0.0029409	-0.018419	-0.028675	0.014223		143.4	0.11191	0.091085	0.050233	0.055712	0.093118	0.10437	0.10463	0.1199	0.075863	0.068553
143.5	0.017404	-0.018747	-0.00206	-0.0091768	-0.0038101	-0.0089681	0.0029085	-0.018436	-0.028745	0.014151		143.5	0.11171	0.090821	0.050194	0.055632	0.092847	0.1043	0.10447	0.11985	0.0758	0.068535
143.6	0.017344	-0.018903	-0.0021362	-0.0092025	-0.0038752	-0.0090833	0.0028743	-0.018456	-0.028818	0.014075		143.6	0.11152	0.090566	0.050152	0.055543	0.092576	0.10423	0.10433	0.11979	0.075728	0.068518
143.7	0.017287	-0.019052	-0.0022083	-0.0092311	-0.0039383	-0.0091868	0.0028296	-0.018479	-0.028893	0.014001		143.7	0.11133	0.090309	0.05011	0.05544	0.092305	0.10417	0.10418	0.11972	0.07566	0.068495
143.8	0.017232	-0.019218	-0.0022767	-0.0092515	-0.0039979	-0.0092911	0.0027873	-0.018494	-0.028962	0.013922		143.8	0.11115	0.090057	0.050073	0.055336	0.092037	0.1041	0.10403	0.11964	0.075587	0.068474
143.9	0.017191	-0.019386	-0.0023523	-0.0092689	-0.0040622	-0.0093961	0.0027384	-0.018505	-0.029032	0.013845		143.9	0.11097	0.089822	0.050033	0.055232	0.091763	0.10402	0.10387	0.11956	0.07551	0.068445
144	0.01714	-0.019553	-0.0024185	-0.0092783	-0.0041262	-0.009501	0.0026937	-0.018514	-0.029098	0.013762		144	0.11077	0.089603	0.049988	0.055136	0.091494	0.10395	0.10373	0.11947	0.075442	0.06841
144.1	0.017063	-0.019704	-0.0024773	-0.0092774	-0.0041855	-0.0096003	0.002658	-0.018519	-0.029156	0.013693		144.1	0.11056	0.089393	0.049942	0.055039	0.09123	0.10387	0.1036	0.11937	0.075371	0.068367
144.2	0.016978	-0.019867	-0.0025342	-0.0092807	-0.004245	-0.0097071	0.0026074	-0.018522	-0.029215	0.01362		144.2	0.11035	0.089191	0.049895	0.054944	0.090953	0.1038	0.10345	0.11926	0.075301	0.06834
144.3	0.016887	-0.020033	-0.0025925	-0.0092857	-0.0042998	-0.009812	0.0025496	-0.018524	-0.029271	0.013552		144.3	0.11015	0.088983	0.049866	0.054855	0.090679	0.10373	0.10332	0.11915	0.075231	0.068315
144.4	0.016803	-0.020194	-0.0026476	-0.0092904	-0.0043527	-0.0099159	0.002485	-0.018531	-0.029325	0.013487		144.4	0.10992	0.088783	0.049837	0.054767	0.0904	0.10365	0.10318	0.11903	0.075163	0.068295
144.5	0.016719	-0.020351	-0.0027086	-0.0092974	-0.0043979	-0.010026	0.0024292	-0.018539	-0.02938	0.013423		144.5	0.1097	0.088586	0.049814	0.054683	0.090118	0.10357	0.10305	0.11891	0.075107	0.068274
144.6	0.016638	-0.020507	-0.0027685	-0.0093097	-0.0044417	-0.010123	0.0023694	-0.018544	-0.02943	0.013355		144.6	0.10946	0.088405	0.049777	0.0546	0.08985	0.1035	0.10291	0.11878	0.075048	0.068267
144.7	0.016559	-0.020664	-0.0028345	-0.0093072	-0.0044855	-0.010224	0.002291	-0.018547	-0.029482	0.013286		144.7	0.10923	0.088233	0.049724	0.054524	0.089586	0.10341	0.10278	0.11866	0.07499	0.068266
144.8	0.016484	-0.020814	-0.0029038	-0.00933	-0.0045248	-0.010322	0.0022102	-0.018555	-0.029528	0.013211		144.8	0.109	0.088074	0.049665	0.054447	0.089333	0.10332	0.10266	0.11853	0.074927	0.068263
144.9	0.016411	-0.02096	-0.0029697	-0.0093527	-0.0045689	-0.010419	0.0021292	-0.018566	-0.029573	0.013129		144.9	0.10878	0.08792	0.04961	0.054366	0.089087	0.10322	0.10253	0.1184	0.074874	0.068261
145	0.016351	-0.021112	-0.0030267	-0.0093746	-0.0046216	-0.010518	0.0020495	-0.018582	-0.029617	0.013036		145	0.10856	0.087772	0.049552	0.05429	0.08884	0.10312	0.1024	0.11826	0.074824	0.068258
145.1	0.016291	-0.021261	-0.0030677	-0.0093827	-0.0046752	-0.010619	0.0019767	-0.018606	-0.02966	0.012959		145.1	0.10835	0.087648	0.049513	0.054215	0.088582	0.103	0.10226	0.11811	0.074781	0.068263
145.2	0.016232	-0.021403	-0.0031115	-0.009386	-0.0047233	-0.010733	0.0019039	-0.018629	-0.0297	0.01288		145.2	0.10814	0.087528	0.049474	0.054141	0.088328	0.10288	0.10213	0.11797	0.074738	0.068264
145.3	0.016175	-0.021541	-0.0031584	-0.0094013	-0.0047757	-0.010848	0.0018486	-0.01865	-0.029739	0.012808		145.3	0.10794	0.087412	0.049433	0.054075	0.088077	0.10276	0.102	0.11784	0.074694	0.068266
145.4	0.016117	-0.021682	-0.0032057	-0.0094154	-0.0048188	-0.01097	0.0017949	-0.018672	-0.029777	0.012748		145.4	0.10775	0.087297	0.049381	0.054004	0.087825	0.10264	0.10186	0.11769	0.074651	0.068272
145.5	0.01606	-0.021825	-0.0032548	-0.0094273	-0.0048656	-0.011096	0.0017429	-0.018696	-0.029816	0.012697		145.5	0.10755	0.087192	0.049325	0.053933	0.087566	0.10253	0.10174	0.11754	0.074611	0.06827
145.6	0.016006	-0.02197	-0.0033078	-0.0094532	-0.0049144	-0.011205	0.0016936	-0.018734	-0.029852	0.012638		145.6	0.10735	0.087075	0.049269	0.053863	0.087305	0.10241	0.10162	0.11737	0.074589	0.068278
145.7	0.015935	-0.022107	-0.0033609	-0.0094793	-0.0049717	-0.011317	0.0016465	-0.018779	-0.029884	0.01259		145.7	0.10716	0.08695	0.049212	0.053798	0.08704	0.10229	0.10152	0.1172	0.074562	0.06828
145.8	0.015871	-0.022237	-0.0034108	-0.0095164	-0.0050276	-0.011435	0.0015949	-0.018828	-0.029915	0.012546		145.8	0.10697	0.086845	0.049153	0.053733	0.086765	0.10217	0.10141	0.11704	0.074536	0.068287
145.9	0.01581	-0.022365	-0.0034652	-0.009553	-0.0050834	-0.01155	0.0015484	-0.018877	-0.029943	0.012502		145.9	0.10678	0.086719	0.049091	0.053666	0.08647	0.10203	0.10128	0.11686	0.07449	0.068296
146	0.015749	-0.022488	-0.0035194	-0.0095823	-0.0051442	-0.011657	0.0015038	-0.018929	-0.02997	0.01247		146	0.1066	0.086591	0.049028	0.053589	0.086183	0.10189	0.10113	0.11669	0.074451	0.068314
146.1	0.01567	-0.022609	-0.0035741	-0.0096082	-0.0052058	-0.011769	0.001461	-0.018982	-0.029994	0.012437		146.1	0.10643	0.086466	0.048963	0.0535	0.0859	0.10175	0.10098	0.11651	0.074406	0.068327
146.2	0.015592	-0.022731	-0.0036304	-0.0096356	-0.0052604	-0.011873	0.0014225	-0.019036	-0.030016	0.012403		146.2	0.10625	0.086334	0.048901	0.053403	0.085616	0.10162	0.10084	0.11632	0.074366	0.068339
146.3	0.015525	-0.022862	-0.0036788	-0.0096602	-0.0053183	-0.011969	0.0013795	-0.019087	-0.030032	0.012365		146.3	0.10608	0.086172	0.048842	0.053307	0.085339	0.10147	0.1007	0.11613	0.074318	0.068341
146.4	0.015454	-0.022994	-0.0037191	-0.0096811	-0.0053713	-0.012061	0.0013359	-0.019135	-0.030043	0.012327		146.4	0.1059	0.085996	0.048795	0.05321	0.08507	0.10133	0.10056	0.11594	0.074268	0.068344
146.5	0.015389	-0.023124	-0.003759	-0.0096995	-0.0054229	-0.012156	0.0012968	-0.019181	-0.030056	0.012277		146.5	0.10572	0.085816	0.048752	0.053118	0.084807	0.1012	0.10042	0.11574	0.074221	0.06834
146.6	0.015321	-0.023253	-0.0038025	-0.0097132	-0.0054667	-0.012251	0.0012554	-0.019229	-0.030067	0.012223		146.6	0.10553	0.085626	0.048717	0.053027	0.084545	0.10107	0.10028	0.11554	0.074175	0.068341
146.7	0.015247	-0.023382	-0.0038456	-0.0097202	-0.0055155	-0.012345	0.0012188	-0.019275	-0.030082	0.012147		146.7	0.10535	0.085439	0.048692	0.052946	0.084286	0.10095	0.10016	0.11533	0.074124	0.068341
146.8	0.015177	-0.023512	-0.003893	-0.0097352	-0.005576	-0.012434	0.0011843	-0.019319	-0.030094	0.01208		146.8	0.10517	0.085247	0.048667	0.052859	0.084029	0.10082	0.10004	0.11511	0.074073	0.068339
146.9	0.015116	-0.023639	-0.0039456	-0.0097503	-0.005625	-0.012517	0.0011518	-0.01936	-0.030105	0.012015		146.9	0.105	0.085055	0.048641	0.052768	0.083772	0.10066	0.099925	0.11488	0.074023	0.068343
147	0.015058	-0.023774	-0.0039954	-0.0097814	-0.0056812	-0.012616	0.0011106	-0.019401	-0.030118	0.011952		147	0.10484	0.084846	0.048629	0.052675	0.083518	0.10051	0.099808	0.11466	0.073965	0.068352
147.1	0.014999	-0.023916	-0.0040503	-0.0098117	-0.0057381	-0.012722	0.0010569	-0.019439	-0.030141	0.011888		147.1	0.10468	0.084652	0.048625	0.052579	0.083262	0.10036	0.099687	0.11443	0.073907	0.068365
147.2	0.014935	-0.024059	-0.0041127	-0.0098333	-0.0057851	-0.012823	0.00099439	-0.019478	-0.030162	0.011824		147.2	0.10452	0.084469	0.048614	0.052473	0.082998	0.10021	0.099557	0.11422	0.073848	0.068379
147.3	0.014869	-0.024198	-0.0041757	-0.0098758	-0.0058427	-0.01292	0.00093295	-0.01952	-0.030188	0.011768		147.3	0.10435	0.084291	0.048608	0.052362	0.082748	0.10005	0.09942	0.114	0.073793	0.068397
147.4	0.014801	-0.024339	-0.0042496	-0.0099253	-0.0059013	-0.013019	0.00088472	-0.019563	-0.030212	0.011713		147.4	0.10418	0.084109	0.048599	0.05225	0.082483	0.099911	0.099272	0.11379	0.073735	0.068418
147.5	0.014742	-0.024479	-0.004327	-0.0099759	-0.0059554	-0.013121	0.00083734	-0.019602	-0.03023	0.01166		147.5	0.10401	0.083924	0.048589	0.052143	0.082208	0.099765	0.09912	0.11358	0.073685	0.068437
147.6	0.014683	-0.024618	-0.0044011	-0.010039	-0.0060018	-0.013213	0.00079092	-0.019633	-0.030248	0.011605		147.6	0.10385	0.083724	0.048585	0.052039	0.08192	0.099637	0.098946	0.11337	0.073639	0.068463
147.7	0.014623	-0.024765	-0.0044752	-0.010095	-0.0060488	-0.01331	0.00074612	-0.019666	-0.030268	0.011543		147.7	0.10368	0.083515	0.048577	0.051951	0.081638	0.099511	0.098767	0.11316	0.073591	0.068472
147.8	0.014573	-0.024909	-0.0045473	-0.010151	-0.0060888	-0.013399	0.00069923	-0.019701	-0.030275	0.011479		147.8	0.10353	0.083297	0.048568	0.051873	0.081355	0.099388	0.098593	0.11296	0.073544	0.068491
147.9	0.014505	-0.025043	-0.0046099	-0.010205	-0.0061422	-0.013489	0.000652	-0.019739	-0.030275	0.011414		147.9	0.10336	0.083091	0.048553	0.051793	0.081073	0.099275	0.098423	0.11273	0.073513	0.06852
148	0.014448	-0.02517	-0.0046694	-0.010255	-0.0061956	-0.013578	0.00058909	-0.01978	-0.030271	0.011357		148	0.10321	0.082902	0.048534	0.051705	0.080796	0.099175	0.098246	0.11252	0.073484	0.068553
148.1	0.014388	-0.025293	-0.0047331	-0.010304	-0.006255	-0.013658	0.00051906	-0.019836	-0.030269	0.011295		148.1	0.10306	0.082727	0.048529	0.051618	0.080531	0.099074	0.098069	0.1123	0.073453	0.068592
148.2	0.014329	-0.025404	-0.004797	-0.010349	-0.0063146	-0.013736	0.00044722	-0.019884	-0.030261	0.011236		148.2	0.10291	0.08255	0.048534	0.051537	0.080256	0.098971	0.097893	0.11209	0.073421	0.068625
148.3	0.014255	-0.025512	-0.00486	-0.010399	-0.0063807	-0.013816	0.00037022	-0.019934	-0.030255	0.011171		148.3	0.10276	0.082384	0.048534	0.051457	0.079992	0.098865	0.097717	0.11188	0.073393	0.068664
148.4	0.014193	-0.025619	-0.0049198	-0.010448	-0.0064454	-0.013891	0.00028407	-0.019979	-0.03025	0.011109		148.4	0.10261	0.08223	0.048527	0.051382	0.079728	0.098759	0.097537	0.11167	0.07336	0.068717
148.5	0.014148	-0.025729	-0.0049735	-0.010507	-0.0065137	-0.013964	0.00022241	-0.020022	-0.030247	0.01105		148.5	0.10248	0.082053	0.048527	0.051302	0.079459	0.09866	0.097356	0.11148	0.073335	0.068763
148.6	0.014107	-0.025839	-0.005035	-0.01056	-0.0065885	-0.014046	0.00016561	-0.020072	-0.030239	0.010987		148.6	0.10235	0.081868	0.048532	0.051224	0.079191	0.098558	0.097173	0.11129	0.073304	0.068823
148.7	0.014065	-0.025946	-0.0050952	-0.010621	-0.0066649	-0.014124	0.00010934	-0.020128	-0.030237	0.010906		148.7	0.1022	0.081687	0.048537	0.051135	0.078916	0.098457	0.09699	0.1111	0.073278	0.068874
148.8	0.014024	-0.026065	-0.0051501	-0.010678	-0.0067409	-0.014197	4.0942e-05	-0.020178	-0.030241	0.010821		148.8	0.10205	0.081499	0.048546	0.051044	0.078642	0.098345	0.096814	0.11092	0.073255	0.068929
148.9	0.01398	-0.026183	-0.0052116	-0.010727	-0.0068094	-0.01426	-1.8985e-05	-0.020231	-0.030252	0.010738		148.9	0.1019	0.081311	0.048551	0.05095	0.078361	0.098235	0.096641	0.11073	0.073233	0.068989
149	0.013945	-0.026299	-0.0052689	-0.01078	-0.0068863	-0.014324	-8.1999e-05	-0.020285	-0.030263	0.010662		149	0.10173	0.081117	0.048547	0.050861	0.078083	0.098131	0.096468	0.11055	0.073209	0.069056
149.1	0.013907	-0.026414	-0.0053272	-0.010825	-0.0069663	-0.014397	-0.00014786	-0.020333	-0.030265	0.010576		149.1	0.10157	0.080941	0.048541	0.050783	0.077806	0.098042	0.09631	0.11037	0.073184	0.069121
149.2	0.013884	-0.02653	-0.005386	-0.010871	-0.0070495	-0.014486	-0.00022492	-0.020395	-0.030274	0.01049		149.2	0.10141	0.080764	0.048535	0.050705	0.077523	0.097956	0.096149	0.11018	0.073165	0.069187
149.3	0.013875	-0.026646	-0.0054401	-0.010916	-0.0071385	-0.014555	-0.00030651	-0.020458	-0.030283	0.010409		149.3	0.10124	0.080586	0.04853	0.050635	0.077239	0.097865	0.096001	0.10999	0.073144	0.069252
149.4	0.013872	-0.026747	-0.005496	-0.010958	-0.0072286	-0.014626	-0.0003821	-0.02051	-0.030291	0.010336		149.4	0.10105	0.080399	0.048524	0.050564	0.076957	0.097766	0.095844	0.10981	0.073127	0.069321
149.5	0.013865	-0.026841	-0.0055438	-0.010998	-0.0073167	-0.014692	-0.00045254	-0.020564	-0.030301	0.010268		149.5	0.10086	0.08021	0.048519	0.050498	0.076688	0.097673	0.095692	0.10962	0.073117	0.069386
149.6	0.013862	-0.026936	-0.005581	-0.011047	-0.0073971	-0.014759	-0.00052342	-0.020614	-0.030313	0.010197		149.6	0.10068	0.080029	0.048512	0.050435	0.076419	0.097589	0.095537	0.10944	0.073095	0.069438
149.7	0.01385	-0.027026	-0.0056287	-0.011102	-0.0074782	-0.014832	-0.00059704	-0.020666	-0.030328	0.010129		149.7	0.10051	0.07986	0.04851	0.050369	0.076145	0.097512	0.095395	0.10925	0.073068	0.069486
149.8	0.013848	-0.027116	-0.0056773	-0.011149	-0.0075583	-0.014905	-0.00067436	-0.020714	-0.030342	0.010061		149.8	0.10032	0.07968	0.048507	0.050296	0.075884	0.09744	0.095252	0.10904	0.073035	0.06953
149.9	0.013843	-0.027195	-0.0057243	-0.011189	-0.0076319	-0.014973	-0.00075031	-0.02076	-0.030345	0.0099866		149.9	0.10013	0.079511	0.048507	0.05022	0.075624	0.09738	0.095111	0.10882	0.072995	0.069575
150	0.013844	-0.02727	-0.0057751	-0.011222	-0.0077012	-0.015035	-0.00082858	-0.020808	-0.030349	0.0099059		150	0.099931	0.079344	0.048515	0.050149	0.075367	0.097317	0.094956	0.10861	0.072951	0.069604
150.1	0.013846	-0.027347	-0.0058223	-0.011246	-0.0077787	-0.015088	-0.0009023	-0.02086	-0.03036	0.0098203		150.1	0.099734	0.079199	0.048524	0.050076	0.075118	0.097248	0.09479	0.1084	0.072911	0.069632
150.2	0.013848	-0.027425	-0.0058705	-0.011266	-0.0078585	-0.015142	-0.00098772	-0.020926	-0.030368	0.0097419		150.2	0.099532	0.079068	0.048534	0.050005	0.074868	0.097179	0.094639	0.10819	0.072868	0.069657
150.3	0.013841	-0.02751	-0.0059284	-0.011283	-0.0079279	-0.015191	-0.0010734	-0.020991	-0.030362	0.0096669		150.3	0.099332	0.078945	0.048558	0.049932	0.074617	0.097106	0.094482	0.10796	0.072832	0.069676
150.4	0.013829	-0.027598	-0.0059866	-0.011306	-0.0080021	-0.015237	-0.0011678	-0.021057	-0.030347	0.009586		150.4	0.099123	0.07883	0.04857	0.049863	0.074368	0.097036	0.094326	0.10773	0.072795	0.069698
150.5	0.013824	-0.027679	-0.0060489	-0.01133	-0.0080862	-0.015301	-0.0012595	-0.021117	-0.03033	0.0094912		150.5	0.098915	0.078729	0.048582	0.049802	0.074117	0.096965	0.094167	0.10749	0.072763	0.069714
150.6	0.013828	-0.027759	-0.0061134	-0.011357	-0.0081688	-0.015355	-0.0013466	-0.021177	-0.03031	0.0094051		150.6	0.098712	0.078605	0.048585	0.049744	0.073857	0.096888	0.093996	0.10726	0.072732	0.069728
150.7	0.013833	-0.027847	-0.0061871	-0.011381	-0.0082401	-0.015407	-0.001434	-0.02123	-0.030296	0.0093213		150.7	0.098504	0.078499	0.048587	0.049695	0.07359	0.096807	0.093821	0.10702	0.072706	0.069747
150.8	0.013834	-0.027936	-0.0062671	-0.011411	-0.0083146	-0.015444	-0.0015165	-0.021281	-0.030273	0.0092432		150.8	0.098287	0.078404	0.048591	0.04964	0.073309	0.096727	0.093647	0.10679	0.07268	0.069765
150.9	0.013834	-0.028019	-0.0063487	-0.011444	-0.0083836	-0.015479	-0.0015905	-0.021338	-0.03027	0.0091578		150.9	0.098067	0.078317	0.048585	0.049589	0.073027	0.09664	0.093475	0.10655	0.072661	0.069788
151	0.013838	-0.028092	-0.00643	-0.011476	-0.0084462	-0.01551	-0.0016668	-0.021395	-0.030267	0.0090779		151	0.097849	0.078234	0.048582	0.049533	0.072753	0.096561	0.093297	0.10631	0.072646	0.069807
151.1	0.013835	-0.028169	-0.0065093	-0.011504	-0.0084863	-0.015544	-0.0017384	-0.021449	-0.030262	0.0090037		151.1	0.09763	0.078145	0.048593	0.049478	0.07248	0.096479	0.093126	0.10606	0.072635	0.069836
151.2	0.013831	-0.028237	-0.006587	-0.011533	-0.0085392	-0.015585	-0.0018088	-0.0215	-0.030282	0.0089344		151.2	0.097411	0.078068	0.0486	0.049426	0.072206	0.096393	0.092947	0.10581	0.072622	0.069867
151.3	0.013835	-0.028301	-0.0066623	-0.011563	-0.0085948	-0.015621	-0.0018825	-0.021566	-0.030299	0.0088758		151.3	0.097192	0.077985	0.0486	0.04937	0.071927	0.09627	0.092772	0.10556	0.072601	0.069896
151.4	0.013838	-0.028364	-0.0067344	-0.011583	-0.0086459	-0.015653	-0.0019526	-0.021631	-0.03031	0.008819		151.4	0.096983	0.077921	0.04859	0.049318	0.071647	0.096142	0.092601	0.1053	0.072574	0.069934
151.5	0.013826	-0.028423	-0.0068077	-0.011603	-0.0086989	-0.015675	-0.0020437	-0.021705	-0.030315	0.0087751		151.5	0.096771	0.077852	0.048561	0.049269	0.07137	0.096018	0.092426	0.10505	0.072546	0.069965
151.6	0.013821	-0.028483	-0.0068796	-0.011617	-0.0087502	-0.015709	-0.0021337	-0.021775	-0.03032	0.0087326		151.6	0.096562	0.077769	0.048522	0.049222	0.071105	0.095892	0.092262	0.10479	0.07251	0.069993
151.7	0.013814	-0.028544	-0.0069516	-0.011632	-0.0087967	-0.015744	-0.002226	-0.021851	-0.030323	0.0086946		151.7	0.096352	0.077693	0.048479	0.049183	0.070839	0.09576	0.092095	0.10454	0.072467	0.070015
151.8	0.013807	-0.028601	-0.0070249	-0.011647	-0.0088305	-0.015769	-0.0023173	-0.021929	-0.030327	0.0086561		151.8	0.096153	0.077612	0.048438	0.04914	0.070559	0.095625	0.091933	0.10429	0.072432	0.070036
151.9	0.0138	-0.028647	-0.0071007	-0.011661	-0.00886	-0.015807	-0.0024102	-0.022007	-0.030346	0.008619		151.9	0.095958	0.077537	0.048388	0.049088	0.070285	0.09548	0.091767	0.10402	0.072397	0.070035
152	0.013786	-0.028696	-0.0071756	-0.011679	-0.0088944	-0.01585	-0.0024996	-0.022081	-0.030364	0.0085875		152	0.095758	0.07745	0.04833	0.049035	0.070015	0.095338	0.091599	0.10375	0.07236	0.070031
152.1	0.013768	-0.028744	-0.0072464	-0.011699	-0.008923	-0.015884	-0.0025932	-0.022155	-0.03037	0.0085548		152.1	0.095567	0.077346	0.048267	0.04898	0.069741	0.09519	0.091437	0.10348	0.072324	0.07003
152.2	0.013745	-0.028791	-0.0073189	-0.011717	-0.0089449	-0.015936	-0.0026818	-0.022232	-0.030377	0.0085376		152.2	0.095379	0.077229	0.048204	0.04893	0.069478	0.095035	0.091283	0.10322	0.07228	0.07003
152.3	0.013724	-0.028844	-0.0073857	-0.011715	-0.008973	-0.015968	-0.0027866	-0.022312	-0.030378	0.0085346		152.3	0.095185	0.077118	0.04814	0.048882	0.069218	0.094883	0.091133	0.10297	0.072244	0.070022
152.4	0.013696	-0.028891	-0.0074545	-0.011708	-0.0089994	-0.016001	-0.0028982	-0.022391	-0.030374	0.0085418		152.4	0.094999	0.076982	0.048077	0.048847	0.06897	0.094733	0.09098	0.10272	0.072218	0.070022
152.5	0.013669	-0.028931	-0.0075183	-0.011698	-0.0090227	-0.016031	-0.0030115	-0.022468	-0.030369	0.0085573		152.5	0.094821	0.076824	0.048016	0.048807	0.068728	0.09458	0.090835	0.10246	0.07219	0.07001
152.6	0.013642	-0.028988	-0.0075834	-0.011693	-0.0090467	-0.016051	-0.0031249	-0.022539	-0.03037	0.0085708		152.6	0.094646	0.076665	0.047953	0.048772	0.068491	0.094394	0.090694	0.1022	0.072146	0.069997
152.7	0.01361	-0.029051	-0.0076407	-0.011686	-0.009068	-0.016072	-0.0032409	-0.022603	-0.030363	0.0085832		152.7	0.094472	0.076497	0.047895	0.04873	0.068251	0.094209	0.090555	0.10195	0.072105	0.069979
152.8	0.013575	-0.029104	-0.0077003	-0.011676	-0.0090857	-0.016092	-0.0033491	-0.022666	-0.030354	0.0085985		152.8	0.094296	0.076317	0.047842	0.048695	0.06801	0.09402	0.09041	0.10168	0.072067	0.069968
152.9	0.013544	-0.029146	-0.0077593	-0.011663	-0.0091018	-0.016109	-0.003455	-0.022727	-0.030342	0.0086085		152.9	0.094121	0.076144	0.047791	0.048655	0.067775	0.093816	0.090273	0.10142	0.072021	0.069957
153	0.013512	-0.029189	-0.0078184	-0.011652	-0.0091069	-0.016128	-0.0035632	-0.022782	-0.030339	0.0086234		153	0.093943	0.075961	0.047743	0.048617	0.067541	0.093607	0.09012	0.10116	0.071986	0.069944
153.1	0.01348	-0.02923	-0.0078887	-0.011636	-0.0091141	-0.016146	-0.0036701	-0.022835	-0.030336	0.0086309		153.1	0.093773	0.075778	0.047682	0.048546	0.067308	0.093394	0.089956	0.1009	0.071952	0.069933
153.2	0.013446	-0.029266	-0.0079583	-0.011617	-0.0091323	-0.016164	-0.003775	-0.022892	-0.030334	0.0086407		153.2	0.093601	0.075586	0.047629	0.048468	0.067076	0.093179	0.089778	0.10065	0.071913	0.069911
153.3	0.013419	-0.029296	-0.0080386	-0.011611	-0.0091504	-0.016187	-0.0038732	-0.022953	-0.030333	0.0086401		153.3	0.093425	0.075404	0.047574	0.048405	0.066845	0.092971	0.089609	0.1004	0.071876	0.069885
153.4	0.013398	-0.029325	-0.0081188	-0.01161	-0.0091797	-0.016204	-0.0039663	-0.023015	-0.030335	0.0086367		153.4	0.093258	0.075225	0.047519	0.04834	0.066627	0.092769	0.089439	0.10015	0.071835	0.069864
153.5	0.013365	-0.029348	-0.0082068	-0.011612	-0.0092091	-0.016221	-0.0040541	-0.023081	-0.030335	0.008628		153.5	0.093094	0.075049	0.047473	0.048287	0.066411	0.092573	0.089267	0.099902	0.071798	0.069846
153.6	0.013332	-0.029371	-0.0082885	-0.011607	-0.0092348	-0.016241	-0.004139	-0.023148	-0.030328	0.0086171		153.6	0.092937	0.074869	0.047429	0.048196	0.066192	0.092371	0.089094	0.099656	0.071743	0.069832
153.7	0.013305	-0.029395	-0.0083631	-0.011602	-0.0092642	-0.016258	-0.0042241	-0.02322	-0.03032	0.0085966		153.7	0.092777	0.074689	0.047382	0.048103	0.065983	0.092175	0.088903	0.099425	0.071682	0.069824
153.8	0.01328	-0.029415	-0.0084392	-0.011601	-0.0092905	-0.016274	-0.0043116	-0.023288	-0.030312	0.0085761		153.8	0.092622	0.074515	0.047338	0.04801	0.065765	0.091976	0.088718	0.099202	0.071618	0.069829
153.9	0.013255	-0.029432	-0.0085156	-0.011605	-0.0093133	-0.016281	-0.0044074	-0.023348	-0.030302	0.0085561		153.9	0.092467	0.074346	0.047278	0.047926	0.065537	0.091782	0.088528	0.098976	0.071549	0.069825
154	0.013233	-0.029445	-0.0086024	-0.011605	-0.0093459	-0.016283	-0.0044944	-0.023403	-0.030303	0.0085436		154	0.092317	0.074178	0.047226	0.047842	0.06531	0.091593	0.088339	0.098746	0.071474	0.069836
154.1	0.013212	-0.029455	-0.0086849	-0.011612	-0.0093829	-0.016286	-0.0045832	-0.023466	-0.030305	0.0085356		154.1	0.09216	0.073998	0.047169	0.047755	0.065087	0.091408	0.088147	0.098508	0.071407	0.069851
154.2	0.013198	-0.029459	-0.0087671	-0.011625	-0.0094212	-0.016281	-0.0046753	-0.023538	-0.030307	0.0085236		154.2	0.092011	0.073824	0.047111	0.047669	0.064867	0.091219	0.087944	0.098275	0.071338	0.069862
154.3	0.013187	-0.029462	-0.0088339	-0.011644	-0.0094624	-0.016274	-0.0047686	-0.023609	-0.030305	0.0085103		154.3	0.091868	0.073646	0.04705	0.047587	0.064644	0.091044	0.087742	0.098041	0.071269	0.069866
154.4	0.013177	-0.029463	-0.0088989	-0.011658	-0.0095176	-0.016267	-0.0048615	-0.023681	-0.0303	0.0084992		154.4	0.091728	0.07346	0.046981	0.047497	0.064415	0.090876	0.087548	0.097815	0.071198	0.069863
154.5	0.013169	-0.029466	-0.0089636	-0.011666	-0.0095687	-0.016263	-0.0049569	-0.023745	-0.030298	0.008488		154.5	0.091593	0.073266	0.046905	0.04741	0.064183	0.090719	0.087361	0.097591	0.071122	0.069863
154.6	0.013161	-0.029462	-0.0090268	-0.011679	-0.0096272	-0.016245	-0.0050605	-0.023808	-0.030285	0.0084619		154.6	0.091455	0.073068	0.046825	0.047319	0.063945	0.090553	0.087174	0.097357	0.071047	0.069875
154.7	0.01316	-0.029463	-0.0090846	-0.011702	-0.0096811	-0.016226	-0.0051799	-0.02387	-0.030266	0.0084342		154.7	0.091317	0.072877	0.046737	0.047235	0.063713	0.090381	0.086986	0.097142	0.070977	0.069883
154.8	0.013164	-0.029464	-0.0091736	-0.011719	-0.0097387	-0.01621	-0.0052997	-0.023941	-0.030245	0.008404		154.8	0.09118	0.072684	0.04665	0.047149	0.063485	0.090215	0.086783	0.096943	0.070905	0.069894
154.9	0.013172	-0.029467	-0.0092532	-0.011728	-0.0098013	-0.016188	-0.005417	-0.024007	-0.030222	0.008377		154.9	0.091042	0.072508	0.046562	0.047067	0.063266	0.090062	0.086588	0.096736	0.070829	0.069912
155	0.013187	-0.029472	-0.0093401	-0.011742	-0.0098615	-0.016174	-0.0055521	-0.024069	-0.030206	0.0083533		155	0.090907	0.072317	0.046477	0.046982	0.063054	0.089902	0.086396	0.096524	0.070757	0.069925
155.1	0.013208	-0.02947	-0.0094253	-0.011756	-0.0099264	-0.016181	-0.0056847	-0.02413	-0.030183	0.008327		155.1	0.090774	0.07213	0.046395	0.046891	0.062836	0.089747	0.086206	0.096301	0.070684	0.069924
155.2	0.013225	-0.029467	-0.0095213	-0.011785	-0.0099813	-0.016185	-0.0058199	-0.024205	-0.030161	0.008304		155.2	0.090622	0.07195	0.046302	0.046796	0.062627	0.089592	0.086016	0.096085	0.070604	0.069927
155.3	0.013239	-0.029463	-0.0095922	-0.011811	-0.010035	-0.016204	-0.00596	-0.024277	-0.030138	0.0082816		155.3	0.090473	0.071771	0.046211	0.046697	0.062417	0.089432	0.085831	0.095882	0.070531	0.069935
155.4	0.013251	-0.029458	-0.0096491	-0.011849	-0.010086	-0.016232	-0.0061034	-0.02434	-0.030112	0.0082525		155.4	0.090325	0.071593	0.046128	0.046599	0.062199	0.089284	0.085643	0.095681	0.070459	0.069961
155.5	0.013275	-0.029443	-0.0097083	-0.011896	-0.01014	-0.01626	-0.006252	-0.024398	-0.030085	0.0082157		155.5	0.090168	0.071427	0.046047	0.046502	0.06198	0.089129	0.08545	0.095477	0.070384	0.069987
155.6	0.013294	-0.029421	-0.0097728	-0.011943	-0.010215	-0.016283	-0.0064043	-0.024456	-0.030065	0.0081859		155.6	0.090014	0.071258	0.045969	0.046417	0.061756	0.088975	0.085262	0.095263	0.070315	0.069997
155.7	0.013312	-0.029397	-0.0098457	-0.011985	-0.010283	-0.016312	-0.0065525	-0.024511	-0.03004	0.0081559		155.7	0.089849	0.071094	0.045902	0.046332	0.061535	0.088832	0.085108	0.095048	0.070249	0.070009
155.8	0.013329	-0.029373	-0.0099182	-0.012024	-0.010361	-0.016339	-0.0066986	-0.024565	-0.03002	0.0081259		155.8	0.089681	0.070926	0.045834	0.04625	0.061328	0.08869	0.08495	0.094831	0.070178	0.070028
155.9	0.01335	-0.029352	-0.0099928	-0.012061	-0.010443	-0.016364	-0.0068408	-0.024619	-0.03	0.008083		155.9	0.089525	0.070757	0.04576	0.046161	0.061129	0.088548	0.084796	0.094614	0.070108	0.070048
156	0.013368	-0.02935	-0.010046	-0.012097	-0.010534	-0.016386	-0.006982	-0.02467	-0.02998	0.0080365		156	0.089366	0.070605	0.045693	0.046078	0.060932	0.08841	0.084643	0.094388	0.070042	0.070054
156.1	0.013385	-0.029363	-0.010101	-0.012145	-0.010621	-0.01641	-0.0071178	-0.024719	-0.029955	0.0079821		156.1	0.08921	0.070467	0.045637	0.046	0.060735	0.088276	0.084494	0.094155	0.069974	0.070063
156.2	0.013407	-0.029371	-0.010159	-0.012194	-0.010704	-0.016423	-0.0072532	-0.024805	-0.029936	0.0079253		156.2	0.089054	0.070334	0.045571	0.045921	0.060536	0.088131	0.084347	0.093914	0.069908	0.070061
156.3	0.013426	-0.029377	-0.010224	-0.012242	-0.010778	-0.016436	-0.0073886	-0.024889	-0.029913	0.0078781		156.3	0.088898	0.070217	0.045515	0.045862	0.060346	0.087985	0.084173	0.093674	0.069841	0.070073
156.4	0.013438	-0.029395	-0.010286	-0.012298	-0.010852	-0.016459	-0.0075354	-0.024965	-0.029889	0.0078305		156.4	0.088743	0.070101	0.045453	0.045808	0.060151	0.087846	0.083992	0.093441	0.069778	0.070074
156.5	0.013451	-0.029412	-0.010353	-0.012353	-0.010926	-0.016475	-0.0076855	-0.025036	-0.02986	0.007783		156.5	0.088585	0.07001	0.045408	0.04576	0.059952	0.087711	0.083804	0.0932	0.069723	0.070069
156.6	0.013454	-0.029428	-0.010425	-0.012404	-0.010999	-0.016498	-0.0078362	-0.02512	-0.029832	0.0077492		156.6	0.088427	0.069929	0.045362	0.045706	0.059757	0.087577	0.083626	0.092948	0.069673	0.070068
156.7	0.013472	-0.029455	-0.010486	-0.012452	-0.011065	-0.016521	-0.0079797	-0.025197	-0.029816	0.007715		156.7	0.088272	0.06986	0.045316	0.045643	0.059565	0.087452	0.083449	0.092679	0.06962	0.070077
156.8	0.01348	-0.029481	-0.010538	-0.012493	-0.011125	-0.01654	-0.0081126	-0.025281	-0.029802	0.0076725		156.8	0.088113	0.069787	0.04527	0.04559	0.059377	0.087324	0.083264	0.092403	0.069559	0.070074
156.9	0.013484	-0.029515	-0.010581	-0.01253	-0.011204	-0.016566	-0.0082431	-0.025366	-0.02979	0.0076308		156.9	0.087951	0.069733	0.045224	0.045539	0.059192	0.087184	0.083065	0.092111	0.069515	0.07007
157	0.013489	-0.029546	-0.01063	-0.012575	-0.011303	-0.016587	-0.008373	-0.025448	-0.029781	0.0075901		157	0.087794	0.069658	0.045168	0.045486	0.059001	0.087047	0.082865	0.091819	0.069468	0.07007
157.1	0.013484	-0.029576	-0.010675	-0.012612	-0.011412	-0.01663	-0.0084933	-0.02553	-0.029769	0.0075587		157.1	0.087633	0.0696	0.045117	0.045434	0.058813	0.0869	0.08267	0.091525	0.069417	0.070078
157.2	0.013457	-0.029614	-0.010727	-0.012657	-0.01152	-0.016679	-0.0086137	-0.025608	-0.029755	0.0075208		157.2	0.087475	0.069522	0.045041	0.045383	0.058609	0.086751	0.082475	0.091224	0.069363	0.070081
157.3	0.013428	-0.029648	-0.010762	-0.012699	-0.011625	-0.016737	-0.0087226	-0.025686	-0.029747	0.0074881		157.3	0.08732	0.069459	0.044967	0.045329	0.05842	0.08661	0.082273	0.090927	0.069308	0.07008
157.4	0.013391	-0.029679	-0.010817	-0.012739	-0.011721	-0.016804	-0.0088266	-0.025757	-0.029735	0.0074595		157.4	0.087176	0.069397	0.044881	0.045286	0.058228	0.086461	0.082072	0.090632	0.069256	0.070083
157.5	0.013355	-0.029707	-0.010865	-0.012767	-0.011825	-0.016871	-0.0089258	-0.02584	-0.029721	0.0074324		157.5	0.087027	0.069319	0.044799	0.045235	0.05803	0.086308	0.081878	0.090332	0.069209	0.070085
157.6	0.013316	-0.029739	-0.010919	-0.012797	-0.011921	-0.016926	-0.0090307	-0.02592	-0.029713	0.0073908		157.6	0.086881	0.069244	0.044722	0.045186	0.057827	0.086153	0.081683	0.090042	0.069165	0.070093
157.7	0.013276	-0.029769	-0.010975	-0.012814	-0.012016	-0.016968	-0.009132	-0.026003	-0.029704	0.0073555		157.7	0.086734	0.069172	0.044641	0.045135	0.057625	0.085994	0.081497	0.089758	0.06912	0.070098
157.8	0.013238	-0.029801	-0.011022	-0.012827	-0.012111	-0.017006	-0.0092411	-0.026074	-0.029692	0.0073333		157.8	0.086589	0.069094	0.044562	0.045093	0.057426	0.085835	0.081335	0.089483	0.069075	0.070109
157.9	0.013198	-0.029835	-0.01108	-0.012834	-0.012216	-0.017043	-0.0093483	-0.026137	-0.029681	0.0073221		157.9	0.086435	0.069011	0.044469	0.045048	0.057228	0.085678	0.081177	0.089209	0.069026	0.07012
158	0.013163	-0.029864	-0.011146	-0.012835	-0.012321	-0.01707	-0.0094536	-0.026191	-0.029661	0.0073224		158	0.086285	0.068913	0.044375	0.045004	0.057036	0.085515	0.081019	0.088939	0.068971	0.07012
158.1	0.013099	-0.029891	-0.011216	-0.012834	-0.012425	-0.017118	-0.0095577	-0.026247	-0.029645	0.0073243		158.1	0.086121	0.068795	0.044279	0.044958	0.056844	0.085358	0.080863	0.088668	0.068904	0.07013
158.2	0.013037	-0.029929	-0.011289	-0.012834	-0.012537	-0.017166	-0.0096616	-0.026303	-0.029613	0.007327		158.2	0.085966	0.068662	0.044185	0.044902	0.056653	0.085206	0.080702	0.088406	0.068825	0.070141
158.3	0.012976	-0.02997	-0.011356	-0.012847	-0.012644	-0.017218	-0.0097372	-0.026358	-0.029584	0.0073414		158.3	0.085818	0.068525	0.044094	0.044841	0.056469	0.085061	0.080542	0.088148	0.068746	0.070152
158.4	0.012924	-0.03001	-0.011417	-0.012859	-0.012745	-0.017268	-0.0098196	-0.026411	-0.029566	0.0073598		158.4	0.085671	0.068391	0.044007	0.044779	0.056291	0.084917	0.080389	0.087898	0.068665	0.070166
158.5	0.01287	-0.030041	-0.01148	-0.012867	-0.012847	-0.01732	-0.0099109	-0.026464	-0.029545	0.007382		158.5	0.085533	0.068263	0.043921	0.044714	0.05612	0.084763	0.080245	0.087653	0.068586	0.070176
158.6	0.012823	-0.030079	-0.011561	-0.012873	-0.012951	-0.01737	-0.010003	-0.026515	-0.02953	0.0074075		158.6	0.085393	0.068105	0.043832	0.044652	0.055944	0.084619	0.080108	0.087411	0.068507	0.070181
158.7	0.012769	-0.03011	-0.011646	-0.012882	-0.01306	-0.017412	-0.010097	-0.026551	-0.029515	0.0074347		158.7	0.085257	0.067943	0.043742	0.044596	0.055764	0.084473	0.079955	0.087175	0.06843	0.070185
158.8	0.012719	-0.030137	-0.011726	-0.012888	-0.013172	-0.017444	-0.010186	-0.0266	-0.029501	0.0074688		158.8	0.085122	0.067763	0.043639	0.044536	0.055591	0.084331	0.079796	0.086937	0.068351	0.070192
158.9	0.012665	-0.030163	-0.011794	-0.012892	-0.013275	-0.017474	-0.010282	-0.026645	-0.029486	0.0075043		158.9	0.084988	0.067573	0.043535	0.044474	0.055417	0.084186	0.079635	0.086698	0.068271	0.070185
159	0.012608	-0.030199	-0.011866	-0.012892	-0.01337	-0.017504	-0.010374	-0.026691	-0.029467	0.0075439		159	0.084866	0.06737	0.043434	0.044418	0.055244	0.084042	0.079472	0.08646	0.068187	0.07018
159.1	0.012552	-0.030231	-0.01194	-0.012893	-0.013451	-0.017533	-0.01046	-0.026731	-0.02945	0.0075847		159.1	0.084739	0.067171	0.043343	0.044359	0.055075	0.083899	0.079306	0.086227	0.068109	0.070174
159.2	0.012497	-0.030262	-0.012028	-0.012895	-0.013533	-0.01755	-0.010567	-0.02677	-0.029434	0.0076218		159.2	0.084626	0.066963	0.043268	0.044275	0.054906	0.083752	0.079129	0.085986	0.068047	0.070159
159.3	0.012435	-0.03028	-0.012114	-0.012898	-0.013618	-0.017567	-0.010674	-0.026808	-0.029416	0.0076649		159.3	0.084517	0.066774	0.043183	0.044184	0.054762	0.083607	0.078942	0.085752	0.068007	0.070139
159.4	0.012367	-0.030294	-0.012206	-0.012903	-0.013702	-0.017584	-0.010782	-0.026849	-0.029399	0.0077023		159.4	0.084398	0.066588	0.043101	0.044104	0.054631	0.083461	0.078772	0.085507	0.067963	0.070113
159.5	0.012298	-0.030293	-0.012306	-0.012932	-0.013784	-0.017624	-0.010887	-0.026888	-0.029378	0.0077282		159.5	0.084274	0.066407	0.043022	0.044035	0.054495	0.083329	0.078598	0.085261	0.067923	0.070094
159.6	0.012231	-0.03029	-0.012402	-0.012972	-0.013875	-0.017661	-0.010993	-0.026926	-0.029364	0.0077446		159.6	0.084152	0.066212	0.042941	0.043964	0.054358	0.083197	0.078432	0.085027	0.067884	0.070079
159.7	0.012166	-0.030283	-0.012498	-0.013005	-0.013958	-0.017705	-0.011104	-0.026962	-0.029354	0.0077458		159.7	0.084027	0.066033	0.042857	0.043893	0.054221	0.083065	0.078266	0.084801	0.06785	0.070061
159.8	0.012103	-0.030267	-0.01259	-0.013034	-0.014038	-0.017747	-0.011217	-0.027002	-0.029354	0.0077432		159.8	0.083898	0.065844	0.04278	0.043817	0.054088	0.08293	0.078127	0.084577	0.067811	0.070043
159.9	0.01204	-0.030242	-0.012684	-0.013061	-0.01412	-0.017794	-0.011322	-0.027041	-0.029343	0.007741		159.9	0.083775	0.06564	0.042724	0.043742	0.053965	0.082784	0.078001	0.084359	0.067769	0.07003
160	0.011978	-0.030209	-0.012775	-0.013087	-0.0142	-0.017838	-0.011431	-0.027076	-0.029335	0.007734		160	0.083653	0.065455	0.042664	0.043667	0.053842	0.082641	0.077865	0.084142	0.067721	0.070014
160.1	0.011926	-0.030173	-0.012863	-0.013115	-0.014281	-0.01788	-0.011539	-0.027112	-0.029328	0.007727		160.1	0.083541	0.065285	0.042598	0.0436	0.053726	0.0825	0.077736	0.083913	0.067678	0.070013
160.2	0.011876	-0.03014	-0.01295	-0.013146	-0.014364	-0.017913	-0.011642	-0.027152	-0.029315	0.0077149		160.2	0.083424	0.065112	0.042524	0.043531	0.053611	0.082368	0.07761	0.083683	0.067642	0.070017
160.3	0.011828	-0.030102	-0.013042	-0.013185	-0.014448	-0.01794	-0.011748	-0.027192	-0.029305	0.0077019		160.3	0.083314	0.064942	0.042438	0.043469	0.053497	0.082239	0.077479	0.083449	0.0676	0.070042
160.4	0.011777	-0.030056	-0.013133	-0.013228	-0.014534	-0.017956	-0.011855	-0.027231	-0.029295	0.0076957		160.4	0.083205	0.064772	0.04236	0.043419	0.053415	0.082121	0.077343	0.083218	0.067559	0.070066
160.5	0.011723	-0.030006	-0.013224	-0.013266	-0.014618	-0.017975	-0.011963	-0.027269	-0.029281	0.0076883		160.5	0.083091	0.064607	0.042281	0.043369	0.053341	0.08201	0.07721	0.082989	0.067513	0.070089
160.6	0.011672	-0.029942	-0.013311	-0.013298	-0.014704	-0.017992	-0.012062	-0.027308	-0.029268	0.0076782		160.6	0.082984	0.06445	0.0422	0.043318	0.053248	0.081901	0.077081	0.082768	0.067472	0.070112
160.7	0.011618	-0.029887	-0.013394	-0.013331	-0.014798	-0.01801	-0.012162	-0.027338	-0.029252	0.0076698		160.7	0.082884	0.064294	0.042117	0.043262	0.053158	0.081776	0.076956	0.082539	0.067421	0.070119
160.8	0.011568	-0.02983	-0.01348	-0.013378	-0.014897	-0.018033	-0.012263	-0.027362	-0.029236	0.0076583		160.8	0.082779	0.064136	0.042036	0.043211	0.053076	0.081657	0.076833	0.082329	0.067365	0.070132
160.9	0.011521	-0.029769	-0.013569	-0.013421	-0.015006	-0.018053	-0.012362	-0.027388	-0.029222	0.0076465		160.9	0.082665	0.06399	0.041952	0.043152	0.053	0.081535	0.076711	0.082121	0.067315	0.070149
161	0.01148	-0.029702	-0.013653	-0.013458	-0.015127	-0.018071	-0.012458	-0.027414	-0.029208	0.0076326		161	0.082546	0.063836	0.041861	0.043106	0.052925	0.081424	0.076581	0.08192	0.067265	0.070163
161.1	0.011444	-0.029647	-0.013742	-0.013499	-0.015242	-0.018087	-0.012547	-0.027438	-0.029188	0.0076193		161.1	0.082419	0.063663	0.041767	0.043058	0.05284	0.081326	0.076449	0.081709	0.06722	0.070169
161.2	0.01141	-0.029592	-0.013828	-0.013531	-0.01535	-0.018094	-0.012631	-0.027462	-0.029164	0.0076081		161.2	0.082297	0.063489	0.041668	0.043009	0.052754	0.081227	0.076314	0.081503	0.067165	0.070167
161.3	0.011373	-0.029548	-0.013908	-0.013564	-0.015446	-0.0181	-0.012715	-0.027486	-0.029139	0.0075953		161.3	0.082172	0.063328	0.04157	0.042957	0.052669	0.081133	0.076186	0.081281	0.067106	0.070166
161.4	0.011343	-0.029508	-0.013985	-0.013595	-0.015541	-0.018124	-0.012801	-0.027512	-0.029122	0.0075782		161.4	0.08204	0.063182	0.041477	0.042907	0.05258	0.081043	0.076059	0.081063	0.067046	0.070175
161.5	0.011312	-0.029451	-0.014061	-0.013623	-0.015635	-0.018151	-0.012889	-0.027538	-0.029104	0.0075686		161.5	0.081906	0.063041	0.041381	0.04286	0.052489	0.080961	0.075937	0.080864	0.066993	0.070177
161.6	0.011276	-0.029394	-0.01413	-0.013664	-0.015724	-0.018177	-0.013001	-0.027559	-0.02908	0.0075746		161.6	0.081774	0.062888	0.041291	0.042808	0.052403	0.080866	0.075825	0.080664	0.066935	0.070184
161.7	0.011242	-0.029333	-0.014192	-0.013712	-0.015816	-0.018195	-0.013112	-0.027578	-0.029054	0.0075785		161.7	0.081637	0.062758	0.041204	0.042765	0.052314	0.080752	0.075718	0.080459	0.066874	0.0702
161.8	0.011215	-0.029272	-0.014253	-0.013756	-0.015907	-0.018223	-0.013226	-0.027595	-0.029026	0.0075765		161.8	0.081499	0.062643	0.04111	0.042716	0.052227	0.080642	0.075608	0.080262	0.066822	0.070213
161.9	0.01118	-0.029211	-0.014316	-0.013813	-0.016005	-0.018245	-0.013334	-0.02761	-0.028989	0.0075727		161.9	0.081366	0.062529	0.041012	0.042674	0.05213	0.080539	0.075489	0.080068	0.066768	0.070217
162	0.011143	-0.029146	-0.014378	-0.013875	-0.016101	-0.018272	-0.013441	-0.027624	-0.028948	0.0075661		162	0.081233	0.062425	0.040919	0.042633	0.052034	0.080422	0.075367	0.07987	0.066709	0.070208
162.1	0.011108	-0.029081	-0.014437	-0.013935	-0.016193	-0.018292	-0.01355	-0.027633	-0.028912	0.0075545		162.1	0.081102	0.062315	0.040828	0.042595	0.051926	0.080313	0.075237	0.079662	0.06665	0.070196
162.2	0.011065	-0.029018	-0.014497	-0.013994	-0.016285	-0.018316	-0.013659	-0.027648	-0.028873	0.0075487		162.2	0.080966	0.062204	0.040741	0.042556	0.051811	0.0802	0.075112	0.079449	0.066593	0.07018
162.3	0.011021	-0.028954	-0.014555	-0.014053	-0.016374	-0.018346	-0.013779	-0.027659	-0.028831	0.0075488		162.3	0.08082	0.062092	0.040661	0.042515	0.051698	0.080085	0.074986	0.079223	0.066538	0.070171
162.4	0.010973	-0.02889	-0.014618	-0.014107	-0.016463	-0.018377	-0.013898	-0.02767	-0.028795	0.0075514		162.4	0.080672	0.061992	0.040586	0.042472	0.051584	0.079978	0.074847	0.078994	0.066489	0.07016
162.5	0.010932	-0.028826	-0.014677	-0.014159	-0.016553	-0.018397	-0.014021	-0.027678	-0.028766	0.0075612		162.5	0.080531	0.061894	0.040509	0.042433	0.051469	0.079873	0.07471	0.078772	0.066444	0.070149
162.6	0.010894	-0.028767	-0.014718	-0.014212	-0.016637	-0.018412	-0.01415	-0.02769	-0.028731	0.0075678		162.6	0.080394	0.061804	0.040435	0.042371	0.051355	0.079774	0.074565	0.078535	0.066399	0.070142
162.7	0.010852	-0.028709	-0.014756	-0.014277	-0.016715	-0.018426	-0.01428	-0.027697	-0.028694	0.0075701		162.7	0.080263	0.061722	0.040355	0.042315	0.051247	0.079678	0.07442	0.078293	0.066355	0.070137
162.8	0.010815	-0.028649	-0.014807	-0.014348	-0.016788	-0.018443	-0.014411	-0.027705	-0.028652	0.007574		162.8	0.080102	0.061633	0.040268	0.042258	0.051139	0.079585	0.074269	0.078028	0.066306	0.070128
162.9	0.01076	-0.028591	-0.014853	-0.014419	-0.016855	-0.018459	-0.01454	-0.027716	-0.028619	0.0075698		162.9	0.07994	0.06154	0.040176	0.042207	0.051026	0.079483	0.074124	0.07777	0.066265	0.070121
163	0.010715	-0.028535	-0.014925	-0.01449	-0.016914	-0.018471	-0.014664	-0.027719	-0.028584	0.0075635		163	0.079768	0.061445	0.040082	0.042163	0.050908	0.079375	0.07398	0.077496	0.066222	0.070116
163.1	0.010673	-0.028477	-0.014995	-0.014562	-0.016972	-0.018478	-0.01478	-0.027726	-0.02855	0.007565		163.1	0.079601	0.061352	0.039997	0.042124	0.050794	0.079247	0.07384	0.077218	0.066181	0.070105
163.2	0.010626	-0.028415	-0.015063	-0.014635	-0.017028	-0.018485	-0.014897	-0.027731	-0.028518	0.007565		163.2	0.079436	0.061267	0.039912	0.042084	0.050665	0.079122	0.073701	0.076951	0.066137	0.070092
163.3	0.010581	-0.028352	-0.015129	-0.014709	-0.017082	-0.01849	-0.015024	-0.027737	-0.028489	0.0075617		163.3	0.079276	0.061199	0.039835	0.04204	0.050544	0.078994	0.073563	0.076677	0.066097	0.070083
163.4	0.010533	-0.028289	-0.015195	-0.014782	-0.017129	-0.018499	-0.015146	-0.027768	-0.028454	0.0075621		163.4	0.079117	0.061139	0.039764	0.041994	0.050427	0.078862	0.073434	0.076415	0.066063	0.070079
163.5	0.01048	-0.028229	-0.015265	-0.014848	-0.017179	-0.018512	-0.015268	-0.02779	-0.028416	0.0075571		163.5	0.078958	0.061086	0.039693	0.041935	0.050311	0.078721	0.073301	0.076159	0.066031	0.070078
163.6	0.010423	-0.028175	-0.015334	-0.014907	-0.017231	-0.018526	-0.015385	-0.027808	-0.028376	0.0075595		163.6	0.078798	0.061029	0.039619	0.041867	0.050193	0.078576	0.073168	0.075902	0.066	0.070064
163.7	0.010366	-0.028115	-0.015403	-0.014962	-0.017288	-0.018549	-0.015494	-0.027828	-0.028335	0.0075624		163.7	0.078638	0.060974	0.039545	0.041805	0.050076	0.078433	0.073031	0.075656	0.065963	0.070064
163.8	0.010307	-0.028046	-0.015473	-0.015015	-0.017343	-0.01857	-0.015606	-0.027848	-0.028303	0.0075693		163.8	0.078481	0.060918	0.039459	0.041742	0.049962	0.078292	0.07289	0.075421	0.065936	0.070054
163.9	0.010229	-0.027975	-0.015546	-0.015072	-0.017389	-0.018591	-0.015714	-0.027868	-0.028269	0.0075662		163.9	0.078325	0.060839	0.039381	0.041685	0.049862	0.078159	0.072756	0.075191	0.065917	0.070051
164	0.010158	-0.027904	-0.015622	-0.015128	-0.01744	-0.018617	-0.015821	-0.027893	-0.028244	0.0075658		164	0.078171	0.060756	0.039309	0.04162	0.049764	0.078021	0.072617	0.07496	0.065892	0.070055
164.1	0.010096	-0.027831	-0.015709	-0.015181	-0.017501	-0.018656	-0.015935	-0.027919	-0.02822	0.0075558		164.1	0.078022	0.060676	0.039242	0.041554	0.049663	0.077887	0.072461	0.074756	0.065868	0.070063
164.2	0.010037	-0.027754	-0.015797	-0.015231	-0.017563	-0.01869	-0.016042	-0.027946	-0.028194	0.007547		164.2	0.077872	0.060591	0.03918	0.041487	0.049566	0.077762	0.07231	0.074558	0.065848	0.070034
164.3	0.0099856	-0.027672	-0.015883	-0.015276	-0.017623	-0.018722	-0.016145	-0.02797	-0.028167	0.0075351		164.3	0.077723	0.060514	0.039098	0.041426	0.049481	0.077633	0.072151	0.074358	0.065825	0.070002
164.4	0.0099325	-0.027589	-0.015971	-0.015322	-0.017683	-0.018752	-0.016249	-0.027989	-0.028134	0.0075311		164.4	0.077591	0.06044	0.039016	0.041353	0.049399	0.077492	0.071997	0.074156	0.065802	0.069969
164.5	0.0098753	-0.027529	-0.016051	-0.015361	-0.017748	-0.018775	-0.016367	-0.028007	-0.028102	0.0075231		164.5	0.077454	0.060361	0.038935	0.041276	0.049319	0.077343	0.071842	0.073959	0.065756	0.069943
164.6	0.0098228	-0.027466	-0.016133	-0.015397	-0.017813	-0.018801	-0.016473	-0.028028	-0.028075	0.0075205		164.6	0.077321	0.060274	0.038867	0.041198	0.049224	0.077195	0.071699	0.073759	0.065708	0.069906
164.7	0.0097651	-0.0274	-0.016211	-0.015449	-0.017882	-0.018823	-0.016564	-0.028054	-0.02805	0.0075164		164.7	0.077189	0.060198	0.038808	0.041116	0.049123	0.077049	0.07155	0.073568	0.065657	0.06987
164.8	0.0097083	-0.027349	-0.016286	-0.015488	-0.017953	-0.018844	-0.016656	-0.028075	-0.028031	0.0075152		164.8	0.077058	0.060102	0.038761	0.041032	0.049034	0.07691	0.071375	0.073379	0.065607	0.06984
164.9	0.0096454	-0.027295	-0.016363	-0.015521	-0.018022	-0.018872	-0.016745	-0.028096	-0.028012	0.00752		164.9	0.07692	0.05999	0.038717	0.040959	0.048938	0.076773	0.071213	0.073192	0.065555	0.069807
165	0.0095848	-0.027233	-0.016456	-0.015551	-0.018087	-0.018898	-0.016832	-0.028107	-0.027996	0.0075316		165	0.076803	0.059873	0.038673	0.040877	0.048848	0.07663	0.07104	0.073014	0.065507	0.069778
165.1	0.0095267	-0.027178	-0.016557	-0.015614	-0.018152	-0.01893	-0.016926	-0.028126	-0.027979	0.0075368		165.1	0.076689	0.05976	0.038604	0.040793	0.048766	0.076499	0.070875	0.072844	0.065456	0.069747
165.2	0.0094697	-0.02713	-0.016657	-0.015692	-0.018226	-0.018955	-0.017023	-0.028143	-0.027968	0.007539		165.2	0.076569	0.059657	0.038543	0.040714	0.048683	0.076371	0.070701	0.072674	0.065406	0.069709
165.3	0.0094151	-0.027082	-0.01675	-0.015762	-0.018288	-0.018978	-0.017126	-0.028165	-0.027957	0.0075343		165.3	0.076442	0.059567	0.038482	0.040622	0.048601	0.076235	0.070531	0.072495	0.065355	0.069673
165.4	0.00936	-0.027033	-0.016844	-0.015833	-0.018359	-0.019004	-0.017229	-0.028185	-0.027948	0.0075298		165.4	0.07631	0.059475	0.038429	0.040534	0.048522	0.076104	0.07035	0.072328	0.065308	0.069635
165.5	0.0093007	-0.026977	-0.016935	-0.015906	-0.018429	-0.019025	-0.017328	-0.028206	-0.027941	0.0075153		165.5	0.076184	0.059373	0.038377	0.040443	0.04844	0.075975	0.070171	0.072166	0.06526	0.069598
165.6	0.0092457	-0.026923	-0.01702	-0.015964	-0.0185	-0.019081	-0.017422	-0.028217	-0.027933	0.0075093		165.6	0.076061	0.059276	0.038325	0.040354	0.048364	0.075842	0.069992	0.072014	0.065205	0.06956
165.7	0.0092026	-0.026889	-0.017107	-0.01602	-0.018569	-0.019124	-0.01752	-0.028223	-0.027921	0.0074891		165.7	0.07594	0.059171	0.038267	0.040262	0.048287	0.075709	0.069805	0.071873	0.065147	0.069528
165.8	0.0091503	-0.026852	-0.017195	-0.016065	-0.018635	-0.01917	-0.01761	-0.028231	-0.027915	0.0074741		165.8	0.075823	0.05904	0.03821	0.040172	0.04822	0.07558	0.069622	0.071729	0.065085	0.069504
165.9	0.009085	-0.026817	-0.01728	-0.016109	-0.018705	-0.019213	-0.017691	-0.02824	-0.027911	0.0074636		165.9	0.075706	0.058917	0.038169	0.040088	0.048163	0.075452	0.069457	0.071592	0.065034	0.06948
166	0.0090222	-0.026783	-0.017372	-0.01616	-0.018763	-0.019259	-0.017769	-0.028247	-0.027901	0.0074481		166	0.075567	0.058797	0.038121	0.040013	0.048104	0.075331	0.069303	0.071452	0.06498	0.069459
166.1	0.008971	-0.026748	-0.017467	-0.016214	-0.018817	-0.019291	-0.017849	-0.028253	-0.027896	0.0074349		166.1	0.075433	0.058679	0.038071	0.039943	0.048051	0.075198	0.069151	0.071316	0.064934	0.069442
166.2	0.0089193	-0.026718	-0.01756	-0.016262	-0.018878	-0.019324	-0.017931	-0.028262	-0.027894	0.0074196		166.2	0.075298	0.058558	0.038017	0.039878	0.048003	0.075056	0.06899	0.071186	0.064885	0.069431
166.3	0.0088537	-0.026682	-0.017658	-0.016314	-0.018944	-0.019361	-0.018008	-0.028275	-0.027891	0.0074058		166.3	0.07516	0.05845	0.037971	0.039809	0.047951	0.074919	0.068838	0.071059	0.064844	0.069431
166.4	0.008791	-0.026643	-0.017755	-0.016359	-0.019014	-0.019398	-0.018085	-0.028289	-0.02789	0.0073949		166.4	0.075028	0.058343	0.037914	0.03974	0.047892	0.074768	0.068689	0.070922	0.064803	0.069438
166.5	0.0087297	-0.026606	-0.01785	-0.016406	-0.019089	-0.019432	-0.018162	-0.028303	-0.027889	0.0073857		166.5	0.074902	0.05824	0.037855	0.039675	0.04783	0.074612	0.068543	0.070799	0.064757	0.069447
166.6	0.0086794	-0.026567	-0.017942	-0.016457	-0.01917	-0.019465	-0.01824	-0.028314	-0.027885	0.0073767		166.6	0.074776	0.058144	0.037804	0.03961	0.047771	0.074456	0.068388	0.070689	0.06471	0.069451
166.7	0.0086347	-0.026525	-0.018033	-0.016518	-0.019242	-0.019498	-0.018317	-0.028326	-0.027876	0.0073782		166.7	0.074647	0.058061	0.037745	0.039531	0.047712	0.074299	0.068224	0.070589	0.064663	0.069448
166.8	0.0085886	-0.026483	-0.01812	-0.016575	-0.019303	-0.019537	-0.018394	-0.028341	-0.027863	0.0073778		166.8	0.07451	0.05797	0.037689	0.039458	0.04765	0.074149	0.068068	0.0705	0.064617	0.069445
166.9	0.0085429	-0.026435	-0.018203	-0.016632	-0.019375	-0.019581	-0.018468	-0.028366	-0.02785	0.0073646		166.9	0.074364	0.057877	0.037643	0.039392	0.047596	0.07401	0.067916	0.070421	0.064572	0.069438
167	0.0084946	-0.02638	-0.018284	-0.016681	-0.019445	-0.019613	-0.018536	-0.028381	-0.027838	0.0073479		167	0.074213	0.057787	0.037589	0.03933	0.047544	0.073874	0.067769	0.070336	0.064534	0.069422
167.1	0.0084368	-0.026321	-0.01836	-0.016718	-0.019503	-0.019647	-0.018595	-0.028399	-0.027816	0.007326		167.1	0.074063	0.057685	0.037527	0.03927	0.047509	0.073739	0.067627	0.070257	0.064505	0.069404
167.2	0.008383	-0.026259	-0.01843	-0.016765	-0.019573	-0.019683	-0.018652	-0.028411	-0.027792	0.007304		167.2	0.073912	0.057581	0.037465	0.03921	0.047485	0.073598	0.067479	0.070163	0.06447	0.069376
167.3	0.008337	-0.026203	-0.018503	-0.016804	-0.019638	-0.019723	-0.018698	-0.028423	-0.027764	0.0072754		167.3	0.073768	0.057471	0.037404	0.03915	0.047449	0.073456	0.067339	0.070078	0.064436	0.069339
167.4	0.0082923	-0.026147	-0.018572	-0.016839	-0.019697	-0.01976	-0.018742	-0.028435	-0.027741	0.0072494		167.4	0.073624	0.05737	0.037339	0.039093	0.047423	0.073308	0.067204	0.069987	0.064403	0.069301
167.5	0.0082352	-0.026091	-0.018635	-0.016872	-0.019754	-0.019795	-0.018793	-0.028444	-0.027717	0.0072275		167.5	0.073487	0.057278	0.037273	0.039037	0.047404	0.073159	0.067071	0.069892	0.064367	0.069252
167.6	0.0081831	-0.026034	-0.01869	-0.016897	-0.01981	-0.019837	-0.018843	-0.028453	-0.027694	0.0072098		167.6	0.073342	0.057189	0.037199	0.038973	0.047392	0.073001	0.066952	0.069793	0.064339	0.069191
167.7	0.0081322	-0.02597	-0.018752	-0.016929	-0.019864	-0.019874	-0.018892	-0.028459	-0.027673	0.0071952		167.7	0.073197	0.057097	0.037128	0.038882	0.04738	0.072841	0.066833	0.069682	0.064313	0.069131
167.8	0.0080646	-0.02591	-0.018819	-0.016963	-0.019935	-0.019918	-0.018941	-0.028463	-0.02765	0.0071762		167.8	0.073053	0.057009	0.037055	0.03879	0.047369	0.072685	0.066719	0.069557	0.064286	0.069064
167.9	0.0080059	-0.025868	-0.018894	-0.016998	-0.020001	-0.019958	-0.018987	-0.02846	-0.027626	0.0071587		167.9	0.072903	0.056904	0.036986	0.038697	0.047359	0.07253	0.066604	0.069444	0.064256	0.068992
168	0.0079459	-0.025823	-0.018967	-0.017037	-0.020066	-0.019983	-0.019021	-0.028461	-0.02761	0.0071384		168	0.07274	0.056798	0.036915	0.038608	0.047346	0.072365	0.066491	0.069325	0.06423	0.068924
168.1	0.0078898	-0.025779	-0.019039	-0.017076	-0.020125	-0.020014	-0.019048	-0.028454	-0.027592	0.0071228		168.1	0.072576	0.056679	0.03684	0.038518	0.047322	0.072207	0.066376	0.069201	0.064205	0.068849
168.2	0.0078353	-0.025737	-0.01911	-0.017115	-0.020181	-0.020044	-0.019073	-0.028451	-0.027574	0.0071071		168.2	0.072408	0.056564	0.036757	0.038422	0.047308	0.072052	0.066262	0.069068	0.064179	0.068769
168.3	0.0077908	-0.025699	-0.019169	-0.017147	-0.020231	-0.020074	-0.019096	-0.028445	-0.027552	0.0070984		168.3	0.072237	0.056453	0.036682	0.038331	0.047285	0.071908	0.066144	0.06895	0.064156	0.068688
168.4	0.0077399	-0.025659	-0.019227	-0.017181	-0.02028	-0.020097	-0.019119	-0.028438	-0.027533	0.0070833		168.4	0.072063	0.056345	0.036618	0.038242	0.047259	0.071767	0.066032	0.06882	0.064138	0.068595
168.5	0.0076852	-0.025614	-0.019288	-0.017204	-0.020326	-0.020123	-0.019166	-0.02843	-0.027503	0.0070656		168.5	0.071861	0.056254	0.036551	0.03816	0.047228	0.071632	0.065913	0.068682	0.064125	0.068498
168.6	0.0076373	-0.025563	-0.019345	-0.017238	-0.020359	-0.020145	-0.019226	-0.028417	-0.027477	0.0070517		168.6	0.071666	0.056171	0.036482	0.038077	0.047194	0.071497	0.065798	0.068538	0.064115	0.068388
168.7	0.0075905	-0.025515	-0.019397	-0.017267	-0.020389	-0.02016	-0.019288	-0.028399	-0.027448	0.0070466		168.7	0.071477	0.056093	0.036421	0.038002	0.04716	0.071366	0.06568	0.068401	0.064096	0.068283
168.8	0.0075398	-0.025461	-0.019456	-0.017296	-0.020421	-0.020173	-0.019346	-0.028391	-0.027417	0.0070443		168.8	0.071298	0.056017	0.036356	0.037928	0.047131	0.071243	0.065557	0.068255	0.064076	0.068177
168.9	0.0074901	-0.02541	-0.019508	-0.017328	-0.020455	-0.020186	-0.019398	-0.02838	-0.027386	0.0070432		168.9	0.071122	0.055924	0.036294	0.037859	0.047102	0.071119	0.065439	0.068112	0.064059	0.068068
169	0.0074407	-0.025362	-0.01956	-0.01736	-0.020479	-0.020196	-0.019447	-0.028368	-0.02736	0.0070439		169	0.070948	0.055828	0.03624	0.037785	0.04707	0.070996	0.065316	0.067965	0.064044	0.067974
169.1	0.0073953	-0.025313	-0.019612	-0.017392	-0.020501	-0.020198	-0.019496	-0.028359	-0.027338	0.00705		169.1	0.070778	0.055731	0.036185	0.037701	0.047033	0.070849	0.065183	0.067816	0.064034	0.067884
169.2	0.00735	-0.025263	-0.019666	-0.01743	-0.020519	-0.020183	-0.019536	-0.028343	-0.027311	0.0070542		169.2	0.070605	0.055627	0.036129	0.037612	0.046995	0.070701	0.065051	0.067676	0.064015	0.067791
169.3	0.0072991	-0.025214	-0.019728	-0.017463	-0.020535	-0.020185	-0.019571	-0.028326	-0.027277	0.0070538		169.3	0.070437	0.055528	0.036079	0.03754	0.046965	0.070558	0.064911	0.067534	0.064004	0.067706
169.4	0.0072496	-0.025169	-0.01979	-0.017498	-0.020549	-0.020187	-0.019616	-0.028329	-0.027238	0.007054		169.4	0.070273	0.05543	0.03603	0.03747	0.046929	0.070417	0.064774	0.067384	0.063987	0.067622
169.5	0.0072016	-0.025137	-0.019852	-0.017526	-0.020561	-0.020196	-0.019657	-0.028317	-0.027198	0.0070518		169.5	0.070109	0.055332	0.035979	0.037401	0.04689	0.070278	0.064632	0.067228	0.063964	0.067536
169.6	0.0071487	-0.025101	-0.019911	-0.017551	-0.020576	-0.020207	-0.019694	-0.028307	-0.027144	0.0070499		169.6	0.069938	0.055223	0.03593	0.037333	0.046854	0.070133	0.064495	0.067073	0.063949	0.067461
169.7	0.0070976	-0.025064	-0.019962	-0.017572	-0.02059	-0.020213	-0.019734	-0.028292	-0.027096	0.0070412		169.7	0.069767	0.0551	0.035878	0.037266	0.046823	0.069983	0.064345	0.066916	0.063935	0.067381
169.8	0.0070433	-0.025026	-0.020016	-0.017595	-0.020612	-0.02022	-0.019772	-0.028277	-0.02705	0.0070351		169.8	0.069604	0.054983	0.035829	0.037202	0.04679	0.069827	0.064193	0.06677	0.063928	0.067303
169.9	0.0069881	-0.024985	-0.02007	-0.017634	-0.020634	-0.020232	-0.019811	-0.028256	-0.027025	0.0070327		169.9	0.069435	0.05487	0.035774	0.037141	0.046763	0.069662	0.064047	0.06663	0.063931	0.067227
170	0.0069274	-0.024952	-0.020119	-0.017673	-0.02066	-0.020255	-0.01984	-0.028235	-0.026997	0.0070348		170	0.069275	0.054763	0.035721	0.03708	0.046735	0.069504	0.063909	0.066492	0.063929	0.067155
170.1	0.0068715	-0.024917	-0.020171	-0.017718	-0.020682	-0.020277	-0.01988	-0.02821	-0.026969	0.0070376		170.1	0.069119	0.054632	0.035665	0.037019	0.046706	0.069354	0.063779	0.066361	0.06392	0.067081
170.2	0.0068182	-0.024875	-0.020222	-0.017761	-0.020702	-0.020297	-0.019913	-0.028174	-0.026944	0.0070324		170.2	0.068964	0.054489	0.035616	0.036954	0.046683	0.069202	0.063644	0.066225	0.063914	0.06701
170.3	0.0067717	-0.024828	-0.020261	-0.017797	-0.020725	-0.020312	-0.01995	-0.028131	-0.026945	0.0070254		170.3	0.068804	0.054344	0.035551	0.03689	0.046651	0.06905	0.063508	0.066102	0.063903	0.066947
170.4	0.0067315	-0.024782	-0.020289	-0.017829	-0.020745	-0.020331	-0.019982	-0.028088	-0.02695	0.0070293		170.4	0.068647	0.054196	0.035495	0.036822	0.046627	0.068897	0.063371	0.065981	0.063889	0.066883
170.5	0.0066714	-0.024733	-0.020309	-0.017861	-0.020765	-0.020338	-0.020016	-0.028046	-0.026958	0.0070429		170.5	0.06849	0.05404	0.035443	0.036735	0.046609	0.068746	0.063231	0.065877	0.063874	0.06683
170.6	0.0066109	-0.024686	-0.020329	-0.017892	-0.020793	-0.020346	-0.02005	-0.028005	-0.026968	0.0070515		170.6	0.068334	0.053909	0.035399	0.03665	0.046595	0.068599	0.063105	0.065782	0.06387	0.066778
170.7	0.0065465	-0.024634	-0.020343	-0.017931	-0.020824	-0.020353	-0.020081	-0.027961	-0.026975	0.0070619		170.7	0.06818	0.053781	0.035356	0.036558	0.046586	0.068456	0.062976	0.065683	0.063867	0.066723
170.8	0.0064868	-0.024585	-0.020351	-0.017975	-0.020853	-0.020386	-0.020118	-0.027916	-0.026983	0.0070613		170.8	0.068038	0.053646	0.035307	0.036469	0.046593	0.068313	0.062839	0.065586	0.063862	0.066668
170.9	0.0064278	-0.024551	-0.020357	-0.018018	-0.020886	-0.020425	-0.020154	-0.027871	-0.026976	0.0070629		170.9	0.067904	0.053507	0.035265	0.036381	0.046603	0.068171	0.062688	0.06549	0.06385	0.066606
171	0.0063677	-0.024541	-0.020361	-0.018064	-0.020923	-0.020463	-0.020188	-0.027819	-0.026971	0.0070532		171	0.067759	0.053365	0.035217	0.036294	0.046608	0.068027	0.062549	0.065395	0.063838	0.066541
171.1	0.0063094	-0.024529	-0.020363	-0.018111	-0.020964	-0.020501	-0.020223	-0.027768	-0.026971	0.0070426		171.1	0.067614	0.053227	0.03516	0.036199	0.046609	0.067878	0.062405	0.065293	0.063822	0.066464
171.2	0.0062572	-0.024533	-0.020364	-0.018159	-0.021001	-0.020534	-0.020258	-0.027719	-0.026957	0.0070251		171.2	0.067474	0.053085	0.035104	0.036105	0.046615	0.067726	0.062262	0.065204	0.063806	0.066393
171.3	0.006199	-0.024542	-0.020372	-0.018206	-0.021036	-0.020574	-0.020287	-0.027661	-0.026952	0.006994		171.3	0.067333	0.052949	0.035049	0.036014	0.046627	0.067589	0.062123	0.065108	0.063793	0.066324
171.4	0.0061406	-0.024552	-0.020375	-0.01825	-0.021083	-0.020608	-0.020312	-0.027605	-0.026946	0.0069759		171.4	0.067186	0.052793	0.034993	0.035912	0.046637	0.067459	0.061979	0.065017	0.063782	0.066255
171.5	0.0060927	-0.024562	-0.020377	-0.018291	-0.021117	-0.020646	-0.020332	-0.027544	-0.026942	0.006969		171.5	0.067049	0.052636	0.034944	0.035808	0.046646	0.067324	0.061838	0.064926	0.063771	0.066191
171.6	0.0060417	-0.024571	-0.020378	-0.018332	-0.021155	-0.020674	-0.020346	-0.027487	-0.026939	0.0069566		171.6	0.06691	0.052484	0.034901	0.035709	0.046659	0.067187	0.061691	0.064833	0.063764	0.066133
171.7	0.0059948	-0.024578	-0.020381	-0.018371	-0.021196	-0.020702	-0.020355	-0.027437	-0.026933	0.0069463		171.7	0.06678	0.052336	0.034863	0.035605	0.046679	0.06705	0.061542	0.064749	0.063763	0.066083
171.8	0.0059531	-0.024588	-0.02038	-0.018408	-0.021249	-0.020729	-0.020357	-0.027385	-0.026922	0.0069291		171.8	0.066645	0.052196	0.034818	0.035502	0.046707	0.066911	0.06139	0.064662	0.063751	0.066037
171.9	0.0059084	-0.0246	-0.020372	-0.018449	-0.021313	-0.020748	-0.020361	-0.027333	-0.026904	0.0069103		171.9	0.066503	0.05205	0.034786	0.035404	0.046732	0.066786	0.061231	0.064588	0.063733	0.066016
172	0.0058696	-0.02461	-0.020366	-0.018484	-0.02137	-0.020762	-0.020357	-0.027292	-0.026886	0.0068835		172	0.066358	0.05191	0.034761	0.035308	0.046761	0.066665	0.061086	0.064526	0.063725	0.065994
172.1	0.0058347	-0.024617	-0.020364	-0.018521	-0.021448	-0.020774	-0.020353	-0.027249	-0.026877	0.0068575		172.1	0.066207	0.051781	0.034735	0.035209	0.046794	0.066546	0.060938	0.064466	0.063709	0.065974
172.2	0.005803	-0.024622	-0.020371	-0.018555	-0.021541	-0.020775	-0.020351	-0.027216	-0.026867	0.0068055		172.2	0.066057	0.051665	0.034711	0.035115	0.046835	0.06643	0.060793	0.064407	0.063698	0.065943
172.3	0.0057706	-0.024624	-0.020373	-0.018612	-0.021632	-0.020783	-0.020352	-0.027181	-0.026858	0.006735		172.3	0.065907	0.051549	0.034693	0.035016	0.046866	0.066311	0.060651	0.06434	0.063682	0.065914
172.4	0.0057343	-0.024631	-0.020373	-0.018668	-0.02172	-0.020789	-0.020351	-0.027144	-0.026849	0.0066595		172.4	0.065755	0.051446	0.034674	0.034918	0.046894	0.066192	0.060505	0.064278	0.063655	0.065887
172.5	0.0056948	-0.024653	-0.020364	-0.018728	-0.021813	-0.020802	-0.020346	-0.027113	-0.026841	0.0065746		172.5	0.065589	0.051348	0.034655	0.034822	0.046925	0.066076	0.060366	0.064223	0.063633	0.065867
172.6	0.0056576	-0.024666	-0.020354	-0.018778	-0.021906	-0.020829	-0.020335	-0.027078	-0.026832	0.0064931		172.6	0.065422	0.051256	0.034631	0.034729	0.046951	0.065976	0.060231	0.064173	0.063619	0.065848
172.7	0.0056222	-0.024677	-0.020347	-0.018829	-0.022003	-0.020857	-0.02032	-0.027057	-0.026828	0.0064055		172.7	0.065257	0.051174	0.034608	0.034641	0.046982	0.065879	0.060087	0.064127	0.063607	0.065836
172.8	0.0055834	-0.024698	-0.020337	-0.01888	-0.02211	-0.020889	-0.020302	-0.027035	-0.026824	0.0063144		172.8	0.065092	0.051109	0.034577	0.034556	0.04702	0.065785	0.059953	0.064081	0.063587	0.065817
172.9	0.0055395	-0.024721	-0.020327	-0.018933	-0.022215	-0.020919	-0.02029	-0.027014	-0.026821	0.0062292		172.9	0.064926	0.051035	0.034543	0.03447	0.047055	0.0657	0.059811	0.064034	0.063572	0.065798
173	0.0054971	-0.024742	-0.020318	-0.018985	-0.022319	-0.020943	-0.020275	-0.026999	-0.026811	0.0061317		173	0.06476	0.050971	0.034513	0.034375	0.047092	0.065616	0.059686	0.063983	0.063559	0.065778
173.1	0.0054571	-0.024764	-0.020304	-0.019034	-0.022421	-0.020966	-0.020259	-0.026989	-0.026802	0.0060416		173.1	0.064591	0.050906	0.034487	0.034299	0.047127	0.065535	0.059557	0.063939	0.063538	0.065758
173.2	0.0054181	-0.024792	-0.020289	-0.019088	-0.022517	-0.020985	-0.020248	-0.026975	-0.026791	0.0059505		173.2	0.064425	0.050845	0.034451	0.034227	0.047163	0.065456	0.059436	0.063891	0.06352	0.065744
173.3	0.0053617	-0.024829	-0.020274	-0.01914	-0.022609	-0.021008	-0.020234	-0.026957	-0.026785	0.0058616		173.3	0.064261	0.050783	0.034417	0.034128	0.047208	0.065376	0.059314	0.063848	0.063499	0.065729
173.4	0.0052997	-0.024867	-0.020259	-0.01919	-0.022695	-0.021037	-0.020214	-0.026941	-0.026775	0.0057729		173.4	0.064088	0.050714	0.034383	0.034036	0.047248	0.065298	0.059189	0.063792	0.063482	0.06571
173.5	0.0052392	-0.024914	-0.020241	-0.019235	-0.022781	-0.021069	-0.020195	-0.026923	-0.026769	0.0056941		173.5	0.06391	0.05064	0.034339	0.033914	0.047284	0.065217	0.059065	0.063746	0.063465	0.065677
173.6	0.0051782	-0.02496	-0.020223	-0.019291	-0.022862	-0.021093	-0.020167	-0.026908	-0.026759	0.005618		173.6	0.063726	0.050554	0.034293	0.033812	0.047324	0.065143	0.058942	0.063704	0.063455	0.06564
173.7	0.005112	-0.025005	-0.020209	-0.019349	-0.022937	-0.021114	-0.020146	-0.02689	-0.026742	0.0055478		173.7	0.063543	0.05046	0.034253	0.033708	0.047356	0.065067	0.058835	0.063644	0.06345	0.065592
173.8	0.0050465	-0.025049	-0.020191	-0.019406	-0.023013	-0.02113	-0.020119	-0.026884	-0.026732	0.0054847		173.8	0.063355	0.050358	0.03421	0.033599	0.047394	0.064991	0.058723	0.063577	0.063447	0.065526
173.9	0.0049895	-0.025094	-0.020173	-0.019461	-0.023089	-0.021155	-0.020089	-0.026877	-0.026717	0.0054265		173.9	0.063162	0.050254	0.034178	0.033495	0.047442	0.064913	0.058621	0.063506	0.063454	0.065463
174	0.0049254	-0.025151	-0.02015	-0.019522	-0.023159	-0.021179	-0.020067	-0.02687	-0.026691	0.0053698		174	0.062965	0.050161	0.03414	0.033395	0.047492	0.064838	0.058514	0.063433	0.063471	0.065396
174.1	0.0048658	-0.02521	-0.020126	-0.019577	-0.023223	-0.0212	-0.02004	-0.026857	-0.026663	0.0053088		174.1	0.062777	0.050068	0.034103	0.033289	0.047545	0.064761	0.058413	0.063365	0.063489	0.065327
174.2	0.0047997	-0.025267	-0.020104	-0.019632	-0.023284	-0.02123	-0.020008	-0.026837	-0.026632	0.0052534		174.2	0.06259	0.049977	0.034073	0.033188	0.047598	0.064689	0.05833	0.063289	0.063512	0.065249
174.3	0.0047308	-0.025329	-0.020103	-0.019681	-0.023339	-0.021259	-0.019975	-0.026818	-0.026602	0.0052008		174.3	0.062402	0.049887	0.03404	0.033085	0.047657	0.064617	0.058248	0.063208	0.06353	0.065173
174.4	0.0046562	-0.025391	-0.020102	-0.019729	-0.023388	-0.021297	-0.019948	-0.026799	-0.026564	0.0051457		174.4	0.06221	0.049806	0.034022	0.03299	0.047721	0.064536	0.058176	0.063119	0.063552	0.065106
174.5	0.0045802	-0.025452	-0.020102	-0.019784	-0.023434	-0.02133	-0.019918	-0.026793	-0.026528	0.005096		174.5	0.062008	0.049724	0.034006	0.032899	0.047782	0.06445	0.058103	0.063033	0.063577	0.065033
174.6	0.0044959	-0.025515	-0.020103	-0.019836	-0.023478	-0.021364	-0.019885	-0.026782	-0.02651	0.0050553		174.6	0.061803	0.049656	0.033993	0.032813	0.047846	0.064372	0.058029	0.062948	0.063594	0.06495
174.7	0.004408	-0.025576	-0.020109	-0.019882	-0.023521	-0.021398	-0.019838	-0.026768	-0.026504	0.0050189		174.7	0.061598	0.049592	0.033988	0.032723	0.047901	0.064298	0.057949	0.062851	0.063602	0.064861
174.8	0.004319	-0.025638	-0.020095	-0.019927	-0.023561	-0.021437	-0.019788	-0.026745	-0.026497	0.004983		174.8	0.061392	0.049528	0.033996	0.032633	0.047948	0.064226	0.057879	0.062743	0.063616	0.064774
174.9	0.0042279	-0.025699	-0.020086	-0.019972	-0.023601	-0.021471	-0.019728	-0.026727	-0.026483	0.0049451		174.9	0.061187	0.049445	0.03401	0.03254	0.047985	0.064147	0.057806	0.062637	0.063631	0.064683
175	0.0041315	-0.025762	-0.020069	-0.020014	-0.023637	-0.021496	-0.019661	-0.026709	-0.026465	0.0049058		175	0.06098	0.049366	0.034036	0.032445	0.048013	0.06407	0.057728	0.062543	0.063648	0.064598
175.1	0.0040298	-0.025827	-0.020053	-0.020057	-0.023671	-0.021507	-0.019595	-0.026694	-0.026443	0.004869		175.1	0.060773	0.049279	0.034063	0.03235	0.048047	0.063992	0.057648	0.062454	0.063662	0.064522
175.2	0.0039318	-0.025892	-0.020034	-0.020092	-0.023722	-0.02152	-0.019528	-0.02667	-0.026423	0.0048257		175.2	0.060576	0.049208	0.034103	0.032257	0.048075	0.06391	0.057565	0.062356	0.063686	0.064446
175.3	0.0038427	-0.02596	-0.020054	-0.02013	-0.023763	-0.021524	-0.019457	-0.026642	-0.026408	0.0047815		175.3	0.060374	0.049137	0.034137	0.032171	0.0481	0.063833	0.057475	0.062252	0.063713	0.064367
175.4	0.0037512	-0.026027	-0.020081	-0.02016	-0.023811	-0.021515	-0.019387	-0.026621	-0.026395	0.0047407		175.4	0.06017	0.04906	0.034164	0.032085	0.04813	0.063747	0.057382	0.062149	0.063743	0.064279
175.5	0.0036618	-0.026091	-0.02011	-0.020189	-0.023853	-0.021506	-0.019312	-0.026608	-0.026384	0.0047063		175.5	0.059978	0.048974	0.034191	0.031997	0.048157	0.063674	0.057294	0.062045	0.063775	0.064203
175.6	0.0035757	-0.026157	-0.020142	-0.020216	-0.023876	-0.0215	-0.019231	-0.026592	-0.026376	0.0046613		175.6	0.059775	0.048872	0.034215	0.031901	0.048182	0.063603	0.057202	0.061949	0.063802	0.064135
175.7	0.0034916	-0.026224	-0.020169	-0.020241	-0.023905	-0.021492	-0.019148	-0.026574	-0.02637	0.0046264		175.7	0.059582	0.048765	0.034235	0.031803	0.048209	0.063534	0.057107	0.061859	0.063825	0.064063
175.8	0.0034085	-0.026291	-0.020193	-0.020264	-0.023928	-0.021484	-0.019063	-0.026557	-0.02636	0.0046013		175.8	0.059396	0.048651	0.034254	0.031702	0.048229	0.063464	0.057015	0.061762	0.063856	0.063983
175.9	0.0033232	-0.026351	-0.020216	-0.020286	-0.023944	-0.021481	-0.018985	-0.026537	-0.02635	0.0045873		175.9	0.059202	0.048537	0.034273	0.031608	0.048233	0.063396	0.056919	0.061663	0.063883	0.063907
176	0.0032404	-0.026401	-0.020238	-0.02031	-0.023949	-0.021473	-0.018909	-0.026514	-0.026338	0.0045736		176	0.059002	0.048407	0.034288	0.03151	0.048242	0.063317	0.056821	0.061569	0.063906	0.063842
176.1	0.0031594	-0.026442	-0.02026	-0.020329	-0.023961	-0.021465	-0.018842	-0.026486	-0.026332	0.0045676		176.1	0.0588	0.048274	0.034284	0.031413	0.048246	0.063248	0.056726	0.061482	0.063927	0.063767
176.2	0.0030822	-0.026487	-0.020276	-0.020345	-0.023987	-0.021462	-0.018778	-0.026441	-0.026316	0.0045662		176.2	0.058595	0.048145	0.03428	0.031315	0.048255	0.063181	0.056623	0.061399	0.063948	0.063693
176.3	0.0030025	-0.026533	-0.020288	-0.02036	-0.024007	-0.021459	-0.018712	-0.026402	-0.026308	0.0045477		176.3	0.058383	0.048006	0.03428	0.031218	0.048275	0.063113	0.056536	0.061323	0.063964	0.063608
176.4	0.002926	-0.026577	-0.020304	-0.020372	-0.02403	-0.021454	-0.018638	-0.026375	-0.026301	0.0045291		176.4	0.05817	0.047868	0.034293	0.031122	0.048296	0.063042	0.056446	0.061246	0.063975	0.063534
176.5	0.0028459	-0.026624	-0.020313	-0.020386	-0.024063	-0.021444	-0.018557	-0.026339	-0.026296	0.0045068		176.5	0.057951	0.04772	0.034286	0.031018	0.048325	0.062975	0.056359	0.061183	0.063983	0.063462
176.6	0.0027681	-0.026668	-0.020316	-0.020402	-0.024094	-0.02143	-0.018479	-0.026295	-0.02629	0.0044748		176.6	0.057736	0.047559	0.034279	0.030919	0.048352	0.062907	0.056268	0.061132	0.063984	0.063388
176.7	0.0026623	-0.02671	-0.02032	-0.020424	-0.024124	-0.021414	-0.018411	-0.026255	-0.026277	0.0044379		176.7	0.057517	0.047401	0.034274	0.030822	0.048378	0.06284	0.056166	0.061095	0.063984	0.063309
176.8	0.0025622	-0.026753	-0.020338	-0.020457	-0.024141	-0.021403	-0.018346	-0.026225	-0.026273	0.0044052		176.8	0.0573	0.04724	0.034266	0.030707	0.048393	0.062772	0.056072	0.061062	0.063988	0.063233
176.9	0.0024629	-0.026793	-0.020359	-0.020501	-0.024149	-0.021391	-0.018282	-0.026195	-0.026268	0.0043698		176.9	0.057091	0.047078	0.03426	0.030587	0.048428	0.062709	0.055985	0.061039	0.063974	0.063157
177	0.00237	-0.026834	-0.020374	-0.020538	-0.024144	-0.021389	-0.018209	-0.026167	-0.026261	0.0043329		177	0.056882	0.046931	0.034266	0.030475	0.048466	0.062639	0.055898	0.061023	0.063959	0.063079
177.1	0.0022823	-0.026877	-0.020389	-0.020582	-0.024132	-0.021372	-0.018137	-0.026142	-0.026257	0.004293		177.1	0.056676	0.046783	0.034267	0.030374	0.048499	0.062571	0.055799	0.061002	0.06395	0.063001
177.2	0.0022036	-0.02693	-0.020399	-0.020619	-0.024115	-0.021353	-0.018063	-0.026118	-0.026256	0.0042653		177.2	0.056467	0.046638	0.034282	0.030268	0.04855	0.062499	0.055706	0.06098	0.063944	0.062923
177.3	0.0021248	-0.026985	-0.020419	-0.020661	-0.024093	-0.02133	-0.017999	-0.026091	-0.026251	0.004237		177.3	0.056258	0.046475	0.034303	0.030162	0.048597	0.062423	0.055617	0.060953	0.063941	0.062854
177.4	0.002055	-0.027037	-0.020428	-0.020702	-0.024067	-0.021303	-0.017942	-0.026074	-0.026246	0.0041998		177.4	0.056055	0.046305	0.034322	0.030059	0.048647	0.062346	0.055522	0.060927	0.063936	0.062782
177.5	0.0019862	-0.027092	-0.020447	-0.020745	-0.02403	-0.021272	-0.017884	-0.02605	-0.026242	0.0041744		177.5	0.055854	0.046135	0.034342	0.02996	0.048711	0.062271	0.055419	0.06089	0.063936	0.062715
177.6	0.0019192	-0.027142	-0.020463	-0.020786	-0.023999	-0.021237	-0.017819	-0.026025	-0.026227	0.0041533		177.6	0.055647	0.04597	0.034359	0.029862	0.048779	0.062198	0.055312	0.060847	0.063934	0.062641
177.7	0.0018581	-0.02719	-0.020475	-0.020844	-0.023967	-0.021211	-0.017758	-0.025997	-0.026214	0.0041338		177.7	0.05544	0.045805	0.03437	0.029771	0.048849	0.062121	0.055191	0.060796	0.063933	0.062575
177.8	0.0017923	-0.027236	-0.020489	-0.020905	-0.023935	-0.021191	-0.01769	-0.025977	-0.026199	0.0040913		177.8	0.055226	0.045646	0.034376	0.029675	0.048914	0.062032	0.055022	0.060743	0.063932	0.062506
177.9	0.0017294	-0.027282	-0.020494	-0.020963	-0.023911	-0.021168	-0.017632	-0.026	-0.026182	0.0040461		177.9	0.055029	0.045479	0.034386	0.029579	0.048997	0.061939	0.05486	0.060699	0.063931	0.062432
178	0.0016606	-0.027323	-0.020494	-0.021026	-0.023886	-0.021148	-0.017571	-0.026032	-0.026173	0.0039908		178	0.054833	0.045326	0.034393	0.029482	0.04908	0.061852	0.0547	0.06066	0.06393	0.062375
178.1	0.0016064	-0.027368	-0.020492	-0.021091	-0.023862	-0.021117	-0.017513	-0.026064	-0.026163	0.003926		178.1	0.05465	0.045188	0.034399	0.029384	0.049158	0.061763	0.054541	0.060613	0.063932	0.06231
178.2	0.0015504	-0.027409	-0.020487	-0.021157	-0.023841	-0.021082	-0.017454	-0.026097	-0.026168	0.0038587		178.2	0.054469	0.045062	0.034409	0.029293	0.049242	0.061671	0.054382	0.060573	0.063942	0.062246
178.3	0.0014907	-0.027446	-0.020488	-0.021217	-0.023822	-0.021041	-0.017425	-0.026131	-0.02617	0.0037881		178.3	0.05428	0.044952	0.034421	0.0292	0.049331	0.061578	0.05424	0.060527	0.063944	0.062185
178.4	0.0014299	-0.027484	-0.020501	-0.021275	-0.023805	-0.021002	-0.017394	-0.026168	-0.026169	0.0037192		178.4	0.054092	0.044849	0.034434	0.029108	0.049414	0.061486	0.054091	0.060479	0.063946	0.062124
178.5	0.0013683	-0.027524	-0.020508	-0.021337	-0.023786	-0.020961	-0.017359	-0.026199	-0.02617	0.0036431		178.5	0.0539	0.044736	0.034445	0.029014	0.049495	0.061402	0.053929	0.06044	0.06394	0.06207
178.6	0.0013078	-0.027562	-0.020504	-0.021401	-0.023759	-0.020921	-0.017321	-0.026232	-0.02617	0.0035672		178.6	0.053707	0.044648	0.034452	0.028919	0.04958	0.06131	0.053763	0.060398	0.063933	0.062019
178.7	0.0012447	-0.027603	-0.020501	-0.021464	-0.023724	-0.020877	-0.017282	-0.026292	-0.026175	0.0034943		178.7	0.053514	0.044557	0.034458	0.028823	0.04967	0.061217	0.053605	0.060361	0.063925	0.061969
178.8	0.0011765	-0.027649	-0.020498	-0.021521	-0.023695	-0.02084	-0.017241	-0.026348	-0.02619	0.0034159		178.8	0.053327	0.044481	0.034467	0.028723	0.049753	0.061127	0.053452	0.060324	0.063922	0.061918
178.9	0.0011081	-0.027694	-0.020502	-0.021578	-0.023672	-0.020803	-0.017195	-0.026402	-0.026206	0.0033326		178.9	0.053134	0.044406	0.034474	0.028629	0.049837	0.061034	0.053303	0.060285	0.063921	0.061876
179	0.0010428	-0.027731	-0.020502	-0.021636	-0.023646	-0.020767	-0.017156	-0.026463	-0.026225	0.0032498		179	0.052937	0.044344	0.034482	0.028524	0.049922	0.060946	0.053151	0.060248	0.063925	0.061837
179.1	0.00098208	-0.027778	-0.020502	-0.021692	-0.023634	-0.020731	-0.017125	-0.026522	-0.026242	0.003164		179.1	0.052741	0.044284	0.034478	0.028421	0.050011	0.060852	0.053001	0.060199	0.063919	0.061798
179.2	0.00092074	-0.027828	-0.020493	-0.021746	-0.023621	-0.020699	-0.017083	-0.02658	-0.026258	0.003082		179.2	0.052539	0.044227	0.034442	0.028324	0.050097	0.06077	0.052866	0.060157	0.063894	0.06176
179.3	0.00086576	-0.027886	-0.020487	-0.021793	-0.023607	-0.020666	-0.017042	-0.026634	-0.026275	0.0029944		179.3	0.052332	0.044156	0.034408	0.028232	0.050167	0.060687	0.052735	0.060114	0.06385	0.061726
179.4	0.00081489	-0.027949	-0.020478	-0.021841	-0.023591	-0.020636	-0.016998	-0.026687	-0.026288	0.0029133		179.4	0.052134	0.044073	0.034372	0.028117	0.050233	0.060604	0.052598	0.060078	0.06381	0.061697
179.5	0.00076469	-0.028029	-0.020465	-0.021876	-0.023571	-0.020597	-0.016947	-0.026733	-0.026301	0.0028373		179.5	0.051939	0.043972	0.034333	0.027995	0.050301	0.060498	0.05246	0.06005	0.063769	0.06166
179.6	0.00071734	-0.028112	-0.020454	-0.021905	-0.023546	-0.020561	-0.016892	-0.026776	-0.026312	0.0027638		179.6	0.051742	0.043864	0.034296	0.027858	0.050373	0.060393	0.052317	0.060008	0.063722	0.061615
179.7	0.00066878	-0.028196	-0.020442	-0.021927	-0.023536	-0.020519	-0.016837	-0.026815	-0.026318	0.0026916		179.7	0.051541	0.043754	0.034269	0.027723	0.050445	0.060295	0.052169	0.059954	0.063664	0.061568
179.8	0.00061864	-0.02828	-0.020433	-0.021949	-0.023527	-0.020481	-0.016779	-0.026853	-0.026322	0.0026243		179.8	0.051339	0.043646	0.03424	0.027592	0.050515	0.060196	0.052008	0.059899	0.063607	0.061512
179.9	0.00056736	-0.02836	-0.020426	-0.021972	-0.023514	-0.020451	-0.016732	-0.026884	-0.026352	0.0025575		179.9	0.051137	0.043554	0.034195	0.027461	0.050571	0.060108	0.051838	0.059835	0.063549	0.061456
180	0.00051186	-0.02845	-0.020421	-0.021999	-0.023505	-0.02042	-0.016682	-0.026922	-0.026372	0.0024995		180	0.050937	0.043461	0.034149	0.027332	0.050632	0.060017	0.051676	0.059771	0.063507	0.061401
180.1	0.00044957	-0.02854	-0.020413	-0.022023	-0.023507	-0.020397	-0.016629	-0.026959	-0.026394	0.0024413		180.1	0.050731	0.043366	0.034111	0.027195	0.050688	0.059926	0.051515	0.059709	0.063468	0.06134
180.2	0.00038629	-0.028629	-0.020406	-0.022045	-0.023504	-0.02038	-0.016576	-0.026993	-0.02642	0.0023877		180.2	0.050524	0.043262	0.034071	0.027061	0.05074	0.059827	0.051352	0.059646	0.06341	0.061272
180.3	0.00031862	-0.02872	-0.020389	-0.022062	-0.023495	-0.020382	-0.016519	-0.027028	-0.026448	0.0023349		180.3	0.050315	0.043149	0.034037	0.026924	0.050789	0.059732	0.051192	0.059581	0.063352	0.061174
180.4	0.00025758	-0.028826	-0.020372	-0.022073	-0.02346	-0.020391	-0.016461	-0.027059	-0.026475	0.0022796		180.4	0.050108	0.043049	0.034002	0.026774	0.050821	0.05963	0.051032	0.059514	0.063298	0.061072
180.5	0.00019821	-0.028936	-0.020356	-0.022089	-0.023421	-0.020397	-0.016399	-0.027091	-0.026501	0.002226		180.5	0.049906	0.042954	0.033964	0.026627	0.050848	0.05953	0.05087	0.059444	0.063245	0.060974
180.6	0.00014482	-0.029066	-0.020343	-0.022119	-0.023385	-0.020403	-0.016337	-0.027122	-0.026525	0.0021775		180.6	0.049702	0.04285	0.033929	0.026476	0.050894	0.059432	0.05071	0.059366	0.063191	0.060867
180.7	9.7133e-05	-0.029192	-0.020331	-0.022144	-0.023343	-0.020407	-0.016273	-0.027164	-0.026541	0.0021305		180.7	0.049493	0.042756	0.033893	0.026335	0.050935	0.059341	0.050542	0.059291	0.063132	0.060772
180.8	5.6216e-05	-0.029321	-0.020315	-0.022167	-0.023292	-0.020408	-0.016208	-0.027199	-0.026558	0.0020891		180.8	0.049287	0.04266	0.033859	0.026189	0.050971	0.059252	0.050373	0.059198	0.063076	0.060671
180.9	2.7066e-05	-0.02945	-0.0203	-0.022213	-0.023237	-0.020412	-0.016142	-0.027228	-0.026572	0.0020486		180.9	0.049079	0.042551	0.033821	0.026052	0.051002	0.059166	0.050197	0.059097	0.063013	0.060565
181	-6.4866e-06	-0.02958	-0.020289	-0.022266	-0.023186	-0.020414	-0.01608	-0.027252	-0.026588	0.0020116		181	0.048882	0.042463	0.033789	0.025908	0.051032	0.059068	0.050026	0.058994	0.062951	0.060464
181.1	-3.6564e-05	-0.029703	-0.020276	-0.022314	-0.023135	-0.020418	-0.016025	-0.027277	-0.026606	0.0019696		181.1	0.048689	0.042371	0.033764	0.025768	0.051064	0.058975	0.049865	0.058899	0.062886	0.060365
181.2	-7.3637e-05	-0.029824	-0.020254	-0.022363	-0.023093	-0.020435	-0.015973	-0.027301	-0.026626	0.0019303		181.2	0.048493	0.042279	0.03375	0.025635	0.051098	0.058881	0.049713	0.058804	0.062829	0.060268
181.3	-0.00010411	-0.029946	-0.020234	-0.022412	-0.023065	-0.02045	-0.015919	-0.027324	-0.026648	0.0018942		181.3	0.048302	0.042182	0.033739	0.025503	0.051138	0.058792	0.049563	0.058716	0.062777	0.060173
181.4	-0.00014225	-0.030065	-0.020219	-0.022465	-0.023034	-0.020448	-0.015866	-0.027347	-0.026666	0.0018642		181.4	0.048112	0.04208	0.03373	0.025369	0.051183	0.0587	0.049409	0.058631	0.062732	0.060076
181.5	-0.00018426	-0.030197	-0.020203	-0.022523	-0.023002	-0.020444	-0.01581	-0.027373	-0.02668	0.001824		181.5	0.047925	0.041972	0.033726	0.02524	0.051227	0.058596	0.049247	0.058525	0.062682	0.059987
181.6	-0.00021848	-0.030326	-0.020187	-0.022574	-0.022968	-0.020442	-0.015741	-0.027399	-0.026706	0.0017714		181.6	0.04774	0.04187	0.033713	0.025116	0.051274	0.058501	0.04908	0.058421	0.062629	0.059885
181.7	-0.00025582	-0.030457	-0.020178	-0.022619	-0.022932	-0.020451	-0.015666	-0.027423	-0.026731	0.0017241		181.7	0.04756	0.041755	0.033692	0.024987	0.051322	0.058419	0.048908	0.058323	0.062583	0.059775
181.8	-0.00030035	-0.030588	-0.020169	-0.02267	-0.022897	-0.020453	-0.015584	-0.02745	-0.02676	0.0016812		181.8	0.047384	0.041638	0.033672	0.024864	0.051373	0.058336	0.048738	0.058225	0.062525	0.059666
181.9	-0.00033569	-0.030718	-0.020171	-0.022714	-0.022857	-0.020458	-0.015498	-0.027479	-0.026801	0.0016417		181.9	0.047208	0.041521	0.03366	0.024738	0.051424	0.05825	0.048566	0.058127	0.062471	0.059571
182	-0.00035829	-0.030854	-0.020174	-0.022755	-0.022808	-0.02046	-0.015411	-0.027508	-0.02685	0.0016082		182	0.047035	0.041388	0.033646	0.024612	0.051479	0.058172	0.048392	0.058046	0.062423	0.059478
182.1	-0.00037746	-0.030986	-0.020179	-0.022791	-0.022754	-0.020471	-0.015316	-0.027535	-0.026894	0.0015781		182.1	0.046858	0.041255	0.033632	0.024484	0.051535	0.05809	0.048232	0.057966	0.062375	0.059386
182.2	-0.0003727	-0.031118	-0.020182	-0.022829	-0.022701	-0.020478	-0.015219	-0.027562	-0.026932	0.0015509		182.2	0.046686	0.041123	0.033614	0.024357	0.051598	0.058013	0.048077	0.057898	0.062325	0.059292
182.3	-0.00036972	-0.03125	-0.020185	-0.022867	-0.022641	-0.020476	-0.015115	-0.027589	-0.026967	0.0015161		182.3	0.046519	0.040993	0.033592	0.02423	0.051664	0.057939	0.047915	0.057839	0.062274	0.059189
182.4	-0.00037063	-0.031381	-0.020184	-0.022914	-0.022578	-0.020473	-0.015014	-0.027608	-0.027	0.0014811		182.4	0.046352	0.040857	0.033567	0.024107	0.051734	0.05786	0.047759	0.057788	0.062224	0.059091
182.5	-0.00038495	-0.031513	-0.020177	-0.022958	-0.022523	-0.020485	-0.01491	-0.027626	-0.027028	0.001441		182.5	0.046179	0.040722	0.033545	0.023981	0.051811	0.057787	0.047601	0.057742	0.06217	0.058997
182.6	-0.00040974	-0.031642	-0.020197	-0.023009	-0.022471	-0.020507	-0.014801	-0.027647	-0.027062	0.001389		182.6	0.045997	0.040596	0.033527	0.023868	0.051878	0.057711	0.047456	0.057707	0.062118	0.058897
182.7	-0.00043323	-0.031769	-0.020218	-0.023052	-0.022427	-0.020524	-0.014694	-0.027674	-0.027099	0.0013381		182.7	0.045811	0.040471	0.033509	0.023751	0.051946	0.057634	0.047308	0.057673	0.062066	0.0588
182.8	-0.00045897	-0.0319	-0.02023	-0.023092	-0.02239	-0.02054	-0.014585	-0.027699	-0.027137	0.0012819		182.8	0.045643	0.040347	0.033494	0.023635	0.052012	0.057547	0.04716	0.057646	0.062013	0.058707
182.9	-0.00047356	-0.032029	-0.020243	-0.023127	-0.022359	-0.020556	-0.014478	-0.02772	-0.027172	0.0012287		182.9	0.045476	0.04023	0.033487	0.023514	0.05208	0.057463	0.047004	0.057625	0.061952	0.05861
183	-0.00050239	-0.032161	-0.020241	-0.02316	-0.022331	-0.020572	-0.014375	-0.027749	-0.027204	0.001179		183	0.045322	0.040109	0.033489	0.023388	0.052147	0.057378	0.046841	0.057616	0.061893	0.058507
183.1	-0.00053604	-0.032293	-0.020241	-0.023194	-0.022301	-0.020594	-0.014289	-0.027772	-0.027234	0.0011255		183.1	0.045164	0.039983	0.033487	0.023252	0.052214	0.057306	0.046679	0.057612	0.061827	0.058402
183.2	-0.00056612	-0.032434	-0.02024	-0.023225	-0.022274	-0.020617	-0.014199	-0.027801	-0.02726	0.0010696		183.2	0.045003	0.039854	0.03349	0.023123	0.052308	0.057226	0.046515	0.057594	0.061764	0.058295
183.3	-0.00059861	-0.032574	-0.02024	-0.023252	-0.022245	-0.020642	-0.014113	-0.027825	-0.027284	0.001013		183.3	0.044834	0.039725	0.033491	0.023001	0.05239	0.057146	0.046343	0.057586	0.061695	0.058186
183.4	-0.00063301	-0.032706	-0.020237	-0.023281	-0.022231	-0.020659	-0.014028	-0.027835	-0.027309	0.00095651		183.4	0.044662	0.039591	0.033494	0.022883	0.052475	0.057066	0.046162	0.057575	0.061627	0.058083
183.5	-0.00065554	-0.032836	-0.020231	-0.02332	-0.022216	-0.020664	-0.013944	-0.027857	-0.027333	0.00090563		183.5	0.044491	0.039456	0.033493	0.022768	0.052565	0.056991	0.045979	0.057558	0.061561	0.057976
183.6	-0.00067938	-0.032962	-0.020224	-0.023372	-0.02219	-0.020665	-0.01386	-0.027879	-0.027357	0.00084174		183.6	0.044324	0.039319	0.033497	0.022671	0.052651	0.056917	0.045786	0.057548	0.061497	0.05788
183.7	-0.00069766	-0.033095	-0.020226	-0.023427	-0.022159	-0.02066	-0.013781	-0.027898	-0.027376	0.00077821		183.7	0.044158	0.039185	0.033501	0.022584	0.052736	0.056836	0.045607	0.057526	0.061434	0.057774
183.8	-0.00072191	-0.03322	-0.020229	-0.023492	-0.022132	-0.020653	-0.013699	-0.027925	-0.027394	0.00072634		183.8	0.043987	0.039049	0.033509	0.022505	0.052817	0.056758	0.045431	0.057497	0.061361	0.057678
183.9	-0.0007381	-0.03334	-0.020227	-0.023554	-0.022118	-0.020642	-0.013631	-0.027946	-0.027401	0.0006834		183.9	0.043812	0.038923	0.033509	0.02242	0.052888	0.056671	0.045256	0.057455	0.061274	0.057581
184	-0.00075896	-0.033458	-0.020233	-0.023616	-0.0221	-0.020623	-0.013562	-0.027967	-0.027403	0.00064011		184	0.043644	0.038814	0.033504	0.022336	0.052951	0.056589	0.045087	0.057416	0.061187	0.057484
184.1	-0.00077703	-0.033579	-0.020231	-0.023684	-0.022062	-0.020597	-0.013489	-0.027985	-0.027419	0.00060267		184.1	0.043473	0.038694	0.033498	0.022253	0.053025	0.056508	0.044929	0.057364	0.061102	0.057382
184.2	-0.00078883	-0.033706	-0.020229	-0.023755	-0.022023	-0.020572	-0.013415	-0.028003	-0.027437	0.00056517		184.2	0.0433	0.038584	0.033481	0.022172	0.053103	0.056414	0.044773	0.057308	0.061014	0.057299
184.3	-0.00080172	-0.033839	-0.020227	-0.023831	-0.02198	-0.02054	-0.013343	-0.028027	-0.027462	0.00053281		184.3	0.043131	0.038469	0.033478	0.022079	0.05316	0.056327	0.044624	0.057257	0.060924	0.057221
184.4	-0.00080873	-0.033972	-0.020224	-0.023903	-0.021939	-0.020509	-0.013268	-0.028053	-0.027492	0.00048723		184.4	0.042959	0.03835	0.033471	0.021996	0.053211	0.056247	0.044479	0.05721	0.060832	0.057143
184.5	-0.00081512	-0.034089	-0.020231	-0.023977	-0.021895	-0.020484	-0.013188	-0.028079	-0.027524	0.00044107		184.5	0.042791	0.038237	0.033463	0.021911	0.053265	0.056166	0.044337	0.057168	0.060744	0.057061
184.6	-0.00082303	-0.034208	-0.020233	-0.024054	-0.021855	-0.020457	-0.013119	-0.028104	-0.027553	0.00038888		184.6	0.042624	0.038129	0.033449	0.021831	0.053324	0.05609	0.04418	0.057126	0.06066	0.056987
184.7	-0.00082191	-0.034328	-0.020236	-0.024138	-0.021809	-0.020431	-0.013057	-0.028126	-0.027579	0.00033847		184.7	0.042463	0.038004	0.033429	0.021749	0.053384	0.056016	0.044024	0.05708	0.060581	0.056917
184.8	-0.00082002	-0.03444	-0.02024	-0.02422	-0.021755	-0.020415	-0.012996	-0.028148	-0.027601	0.00029258		184.8	0.042302	0.03789	0.033394	0.021665	0.053422	0.055942	0.04389	0.057032	0.060504	0.056845
184.9	-0.00081323	-0.034553	-0.020239	-0.024312	-0.021699	-0.020395	-0.012938	-0.028168	-0.027622	0.0002508		184.9	0.042148	0.037787	0.033358	0.021565	0.053463	0.055868	0.043748	0.056984	0.060426	0.056776
185	-0.00081024	-0.034676	-0.020234	-0.024402	-0.021641	-0.020375	-0.012874	-0.028199	-0.027644	0.00020795		185	0.041959	0.037686	0.033332	0.021465	0.053505	0.055797	0.043616	0.056928	0.060336	0.056703
185.1	-0.00080261	-0.034792	-0.020222	-0.024474	-0.021574	-0.02035	-0.012809	-0.028219	-0.027667	0.00017041		185.1	0.041774	0.037564	0.03332	0.021363	0.053546	0.055724	0.043472	0.05686	0.060239	0.056623
185.2	-0.00079742	-0.034903	-0.02021	-0.024533	-0.021505	-0.020326	-0.012742	-0.028241	-0.027687	0.00013608		185.2	0.041593	0.037422	0.033306	0.021253	0.053594	0.055656	0.043335	0.056789	0.060137	0.056536
185.3	-0.00079438	-0.035014	-0.020204	-0.024593	-0.021456	-0.020305	-0.012681	-0.028261	-0.027702	0.00010438		185.3	0.041415	0.037268	0.033285	0.021151	0.053636	0.05559	0.043206	0.056727	0.060046	0.056449
185.4	-0.00079111	-0.035127	-0.0202	-0.024653	-0.021398	-0.020281	-0.012617	-0.028285	-0.027715	6.6603e-05		185.4	0.041242	0.037103	0.033261	0.021046	0.053683	0.055517	0.043087	0.056668	0.059955	0.056371
185.5	-0.00078546	-0.035248	-0.020195	-0.02471	-0.021336	-0.020263	-0.012555	-0.028307	-0.02772	3.309e-05		185.5	0.041065	0.036936	0.033233	0.020945	0.053736	0.055452	0.042964	0.056601	0.059863	0.0563
185.6	-0.00079044	-0.035369	-0.020189	-0.024779	-0.021272	-0.020222	-0.012495	-0.028331	-0.027726	-7.208e-06		185.6	0.040883	0.036777	0.0332	0.020847	0.053773	0.055387	0.042832	0.056534	0.059769	0.056226
185.7	-0.00080726	-0.03548	-0.020178	-0.024825	-0.021205	-0.020194	-0.012432	-0.028354	-0.027737	-3.8264e-05		185.7	0.040695	0.036627	0.033174	0.020754	0.053813	0.055324	0.0427	0.056455	0.059678	0.056144
185.8	-0.00081735	-0.035597	-0.020171	-0.024863	-0.021138	-0.02016	-0.012379	-0.028371	-0.027745	-8.1025e-05		185.8	0.040519	0.036487	0.033151	0.020659	0.053847	0.055268	0.042563	0.056376	0.059601	0.056051
185.9	-0.00081818	-0.035713	-0.020166	-0.024901	-0.021069	-0.020137	-0.012354	-0.028389	-0.027754	-0.0001303		185.9	0.040343	0.036348	0.033105	0.020552	0.053878	0.055211	0.042424	0.056291	0.059522	0.055957
186	-0.00082004	-0.035829	-0.020157	-0.024934	-0.021011	-0.020113	-0.012333	-0.028409	-0.027763	-0.0001732		186	0.040178	0.036204	0.033071	0.020442	0.053908	0.055152	0.042286	0.056208	0.059443	0.055857
186.1	-0.0008182	-0.035945	-0.020147	-0.024964	-0.020959	-0.020103	-0.012312	-0.028426	-0.027768	-0.00022056		186.1	0.040009	0.036058	0.033039	0.020336	0.053935	0.0551	0.042133	0.056121	0.059356	0.055757
186.2	-0.00081882	-0.036056	-0.020137	-0.025002	-0.020903	-0.020107	-0.012278	-0.02844	-0.027773	-0.00026804		186.2	0.039836	0.035907	0.033016	0.020234	0.053957	0.055054	0.041988	0.056028	0.059276	0.055648
186.3	-0.00081319	-0.036168	-0.020125	-0.025038	-0.020842	-0.020106	-0.012248	-0.028453	-0.027783	-0.00031359		186.3	0.039659	0.035758	0.032988	0.020134	0.05398	0.055018	0.041833	0.055935	0.059196	0.055528
186.4	-0.00080876	-0.036285	-0.020112	-0.025084	-0.020784	-0.020111	-0.012221	-0.028461	-0.027796	-0.00036666		186.4	0.03948	0.035625	0.032962	0.020029	0.054005	0.054985	0.041669	0.055852	0.059117	0.055398
186.5	-0.00080564	-0.0364	-0.020093	-0.025128	-0.02072	-0.020119	-0.012184	-0.028469	-0.027807	-0.00041719		186.5	0.039289	0.035494	0.032934	0.019912	0.054024	0.054957	0.041495	0.055752	0.059042	0.055269
186.6	-0.00081335	-0.036517	-0.020077	-0.025163	-0.020648	-0.020123	-0.01214	-0.028462	-0.02782	-0.00046541		186.6	0.039099	0.035356	0.032897	0.0198	0.054043	0.054933	0.041333	0.055639	0.058962	0.055141
186.7	-0.00082576	-0.036637	-0.020064	-0.025195	-0.020587	-0.020123	-0.012099	-0.02845	-0.027839	-0.0005122		186.7	0.038915	0.035206	0.03286	0.019698	0.054065	0.054907	0.041178	0.055522	0.058881	0.055023
186.8	-0.0008398	-0.036755	-0.020052	-0.025224	-0.020535	-0.020117	-0.012055	-0.028436	-0.027862	-0.0005588		186.8	0.03874	0.035053	0.032821	0.019591	0.054086	0.05488	0.041007	0.0554	0.0588	0.054906
186.9	-0.00085501	-0.03688	-0.020042	-0.025255	-0.020469	-0.020107	-0.012009	-0.028415	-0.027883	-0.00059363		186.9	0.038571	0.034902	0.032783	0.019481	0.054091	0.054853	0.040833	0.055271	0.058719	0.05479
[truncated: 2,131 more rows]

## Sheet: Figure4b-spon
Panel b
Distance (grid point)	Spatial correlation of spontaneous activity, raw data
[truncated: 5,666 more rows]
[truncated: 886 more columns]

## Sheet: Figure 4b-evoked
Panel b
Distance (grid point)	Spatial correlation of evoked activity, raw data
[truncated: 5,666 more rows]
[truncated: 1,082 more columns]

## Sheet: Figure 4c
Panel c
[truncated: 8,002 more rows]
[truncated: 132 more columns]

[truncated: 12 more sheets: Figure 5, Figure 6, Figure 7, Supplementary Figure 2, Supplementary Figure 3, Supplementary Figure 4, Supplementary Figure 8, Supplementary Figure 9, Supplementary Figure 11, Supplementary Figure 13, Supplementary Figure 14, Supplementary Figure 15]
